# Supplementary material for: Effect of gravity on colloidal particle transport in a saturated porous medium: Analytical solutions and experiments
Source: PLoS One. 2022 Oct 5;17(10):e0275644. doi: 10.1371/journal.pone.0275644 (PMC9534398; doi:10.1371/journal.pone.0275644)
Supplement: S1 Data — (XLSX) [file pone.0275644.s002.xlsx]

## Sheet: v=0.0085cms
	Theoretical(VD)	Theoretical(H)	Theoretical(VU)	Theoretical(VD)	Theoretical(H)	Theoretical(VU)					Experiments(VD)	Experiments(H)	Experiments(VU)	Experiments(VD)	Experiments(H)	Experiments(VU)
Pore volume	C (g/L)	C (g/L)	C (g/L)	CR	CR	CR				Pore volume	C (g/L)	C (g/L)	C (g/L)	CR	CR	CR
1.03518e-08	0	0	0	0	0	0				0	0.000237154	0.000237154	0.000237154	0.00954585	0.00954585	0.00954585
0.00414075	0	0	0	0	0	0				0.1	0.000711463	0.000474308	0	0.0286375	0.0190917	0
0.00828149	1.32127e-266	1.80559e-306	0	5.31832e-265	7.26778e-305	0				0.2	0.000474308	0.000237154	0.000474308	0.0190917	0.00954585	0.0190917
0.0124222	1.42124e-175	1.45799e-202	5.06679e-245	5.72071e-174	5.86866e-201	2.03947e-243				0.3	0.000711463	0.000474308	0.000237154	0.0286375	0.0190917	0.00954585
0.016563	4.00807e-130	1.13641e-150	8.22451e-183	1.61331e-128	4.57425e-149	3.3105e-181				0.4	0.0111462	0.000711463	0.000474308	0.448653	0.0286375	0.0190917
0.0207037	6.79171e-103	1.42073e-119	1.60446e-145	2.73378e-101	5.71866e-118	6.45821e-144				0.5	0.024664	0.00189723	0.000711463	0.992767	0.0763666	0.0286375
0.0248444	9.03606e-85	7.20526e-99	1.09909e-120	3.63716e-83	2.90024e-97	4.42403e-119				0.6	0.0377075	0.00782609	0.000948617	1.51779	0.315013	0.0381834
0.0289852	7.59015e-72	4.24376e-84	5.79468e-103	3.05516e-70	1.70818e-82	2.33245e-101				0.7	0.0305929	0.0106719	0.00166008	1.23141	0.429562	0.066821
0.0331259	3.60291e-62	4.90247e-73	1.0988e-89	1.45023e-60	1.97333e-71	4.42283e-88				0.8	0.0199209	0.0139921	0.00166008	0.801849	0.563205	0.066821
0.0372667	1.1725e-54	1.9176e-64	2.27704e-79	4.71953e-53	7.71866e-63	9.16544e-78				0.9	0.0130435	0.0111462	0.00332016	0.525022	0.448653	0.133642
0.0414074	1.16877e-48	1.40213e-57	3.99696e-71	4.70448e-47	5.64381e-56	1.60884e-69				1	0.00711462	0.0087747	0.00403162	0.286375	0.353196	0.162279
0.0455481	9.24745e-44	5.68231e-52	2.18662e-64	3.72225e-42	2.28722e-50	8.80152e-63				1.1	0.00379447	0.00782609	0.00450593	0.152734	0.315013	0.181371
0.0496889	1.0954e-39	2.63352e-47	8.88336e-59	4.40917e-38	1.06003e-45	3.5757e-57				1.2	0.00213439	0.00426877	0.0026087	0.0859127	0.171825	0.105004
0.0538296	3.01361e-36	2.30423e-43	4.88782e-54	1.21303e-34	9.2749e-42	1.96743e-52				1.3	0.000948617	0.00379447	0.00284585	0.0381834	0.152734	0.11455
0.0579703	2.63468e-33	5.44427e-40	5.59427e-50	1.0605e-31	2.19141e-38	2.25179e-48				1.4	0.000237154	0.0026087	0.0026087	0.00954585	0.105004	0.105004
0.0621111	9.21109e-31	4.51577e-37	1.82424e-46	3.70761e-29	1.81767e-35	7.34289e-45				1.5	0.000237154	0.00213439	0.00213439	0.00954585	0.0859127	0.0859127
0.0662518	1.52991e-28	1.60081e-34	2.14571e-43	6.15813e-27	6.44351e-33	8.63682e-42				1.6	0.000237154	0.00118577	0.00166008	0.00954585	0.0477292	0.066821
0.0703926	1.37718e-26	2.81884e-32	1.09022e-40	5.54337e-25	1.13463e-30	4.38833e-39				1.7	0.000237154	0.00118577	0.00118577	0.00954585	0.0477292	0.0477292
0.0745333	7.44319e-25	2.77145e-30	2.75302e-38	2.99601e-23	1.11556e-28	1.10814e-36				1.8	0.000711463	0.000711463	0.00118577	0.0286375	0.0286375	0.0477292
0.078674	2.61858e-23	1.66849e-28	3.8593e-36	1.05402e-21	6.71593e-27	1.55343e-34				1.9	0.000474308	0.000711463	0.000948617	0.0190917	0.0286375	0.0381834
0.0828148	6.39699e-22	6.62163e-27	3.28131e-34	2.5749e-20	2.66532e-25	1.32078e-32				2	0.000474308	0.000237154	0.000711463	0.0190917	0.00954585	0.0286375
0.0869555	1.1434e-20	1.83895e-25	1.81774e-32	4.60237e-19	7.40207e-24	7.31668e-31				2.1	0.000237154	0.000474308	0.000237154	0.00954585	0.0190917	0.00954585
0.0910963	1.56065e-19	3.75274e-24	6.95666e-31	6.28189e-18	1.51054e-22	2.80017e-29				2.2	0.000237154	0.000237154	0.000237154	0.00954585	0.00954585	0.00954585
0.095237	1.68515e-18	5.85894e-23	1.93049e-29	6.78299e-17	2.35832e-21	7.77055e-28				2.3	0	0	0.000474308	0	0	0.0190917
0.0993777	1.48241e-17	7.23725e-22	4.04424e-28	5.96694e-16	2.91311e-20	1.62787e-26				2.4	0	0.000237154	0	0	0.00954585	0
0.103518	1.08899e-16	7.27553e-21	6.61616e-27	4.38337e-15	2.92852e-19	2.66311e-25				2.5	0.000237154	0.000237154	0.000237154	0.00954585	0.00954585	0.00954585
0.107659	6.82152e-16	6.09617e-20	8.6978e-26	2.74577e-14	2.45381e-18	3.50101e-24
0.1118	3.70905e-15	4.34486e-19	9.41535e-25	1.49296e-13	1.74888e-17	3.78984e-23
0.115941	1.77742e-14	2.68031e-18	8.5696e-24	7.15442e-13	1.07887e-16	3.44941e-22
0.120081	7.6062e-14	1.45278e-17	6.67731e-23	3.06162e-12	5.84769e-16	2.68773e-21
0.124222	2.93993e-13	7.00921e-17	4.52411e-22	1.18337e-11	2.82132e-15	1.82103e-20
0.128363	1.03657e-12	3.04443e-16	2.70182e-21	4.17238e-11	1.22543e-14	1.08753e-19
0.132504	3.36294e-12	1.20229e-15	1.43923e-20	1.35364e-10	4.83943e-14	5.79315e-19
0.136644	1.01158e-11	4.35473e-15	6.91019e-20	4.0718e-10	1.75285e-13	2.78147e-18
0.140785	2.84029e-11	1.45777e-14	3.01809e-19	1.14327e-09	5.86778e-13	1.21483e-17
0.144926	7.48831e-11	4.54094e-14	1.20892e-18	3.01417e-09	1.8278e-12	4.86612e-17
0.149067	1.86362e-10	1.32419e-13	4.47339e-18	7.50138e-09	5.33008e-12	1.80061e-16
0.153207	4.39875e-10	3.63447e-13	1.53904e-17	1.77057e-08	1.46293e-11	6.1949e-16
0.157348	9.88843e-10	9.43424e-13	4.95166e-17	3.98026e-08	3.79744e-11	1.99312e-15
0.161489	2.12517e-09	2.32608e-12	1.49757e-16	8.55415e-08	9.36285e-11	6.02798e-15
0.16563	4.38129e-09	5.46866e-12	4.27748e-16	1.76354e-07	2.20122e-10	1.72176e-14
0.16977	8.69132e-09	1.23026e-11	1.15872e-15	3.4984e-07	4.952e-10	4.66404e-14
0.173911	1.6636e-08	2.65675e-11	2.98822e-15	6.69626e-07	1.06939e-09	1.20281e-13
0.178052	3.08022e-08	5.52318e-11	7.3619e-15	1.23984e-06	2.22317e-09	2.96328e-13
0.182193	5.52939e-08	1.10828e-10	1.73808e-14	2.22567e-06	4.46099e-09	6.99608e-13
0.186333	9.6436e-08	2.15158e-10	3.94364e-14	3.88171e-06	8.66048e-09	1.58738e-12
0.190474	1.63716e-07	4.05008e-10	8.62186e-14	6.58984e-06	1.63023e-08	3.47044e-12
0.194615	2.71012e-07	7.40674e-10	1.82061e-13	1.09087e-05	2.98134e-08	7.32827e-12
0.198755	4.38148e-07	1.31837e-09	3.72133e-13	1.76362e-05	5.30667e-08	1.4979e-11
0.202896	6.92826e-07	2.28782e-09	7.37754e-13	2.78874e-05	9.20886e-08	2.96958e-11
0.207037	1.07295e-06	3.87656e-09	1.42122e-12	4.31881e-05	1.56038e-07	5.72064e-11
0.211178	1.6294e-06	6.42283e-09	2.66492e-12	6.5586e-05	2.58529e-07	1.07267e-10
0.215318	2.42919e-06	1.0419e-08	4.8715e-12	9.77787e-05	4.19384e-07	1.96086e-10
0.219459	3.55909e-06	1.65682e-08	8.69414e-12	0.000143259	6.66897e-07	3.49954e-10
0.2236	5.12963e-06	2.58556e-08	1.51691e-11	0.000206476	1.04073e-06	6.1058e-10
0.227741	7.2794e-06	3.96382e-08	2.59059e-11	0.000293008	1.5955e-06	1.04276e-09
0.231881	1.01796e-05	5.97548e-08	4.33561e-11	0.000409746	2.40523e-06	1.74516e-09
0.236022	1.40389e-05	8.8658e-08	7.11832e-11	0.00056509	3.56863e-06	2.86524e-09
0.240163	1.91081e-05	1.29572e-07	1.14767e-10	0.000769132	5.21548e-06	4.61955e-09
0.244304	2.56848e-05	1.86675e-07	1.81873e-10	0.00103386	7.51399e-06	7.3207e-09
0.248444	3.41182e-05	2.65315e-07	2.8354e-10	0.00137332	1.06794e-05	1.1413e-08
0.252585	4.48129e-05	3.72244e-07	4.35217e-10	0.00180379	1.49834e-05	1.75182e-08
0.256726	5.82324e-05	5.15893e-07	6.5822e-10	0.00234395	2.07655e-05	2.64944e-08
0.260867	7.49027e-05	7.06665e-07	9.81568e-10	0.00301496	2.84444e-05	3.95097e-08
0.265007	9.54137e-05	9.57262e-07	1.44425e-09	0.00384056	3.85314e-05	5.81334e-08
0.269148	0.000120421	1.28303e-06	2.09801e-09	0.00484714	5.1644e-05	8.44485e-08
0.273289	0.000150646	1.70233e-06	3.01074e-09	0.00606373	6.85215e-05	1.21187e-07
0.277429	0.000186874	2.23691e-06	4.27049e-09	0.00752197	9.00395e-05	1.71894e-07
0.28157	0.000229954	2.91235e-06	5.99027e-09	0.00925602	0.000117227	2.41118e-07
0.285711	0.000280794	3.75838e-06	8.31364e-09	0.0113024	0.000151281	3.34638e-07
0.289852	0.000340358	4.80938e-06	1.14212e-08	0.0137	0.000193585	4.59724e-07
0.293992	0.000409658	6.1047e-06	1.55382e-08	0.0164894	0.000245724	6.25438e-07
0.298133	0.00048975	7.68909e-06	2.09426e-08	0.0197132	0.000309499	8.42975e-07
0.302274	0.000581723	9.61305e-06	2.79753e-08	0.0234153	0.000386941	1.12605e-06
0.306415	0.000686693	1.19332e-05	3.70501e-08	0.0276405	0.000480329	1.49133e-06
0.310555	0.000805794	1.47124e-05	4.8666e-08	0.0324345	0.000592197	1.95889e-06
0.314696	0.000940162	1.80203e-05	6.34202e-08	0.0378431	0.000725346	2.55277e-06
0.318837	0.00109093	2.19334e-05	8.20219e-08	0.0439118	0.000882854	3.30152e-06
0.322978	0.00125922	2.6535e-05	1.05308e-07	0.0506857	0.00106808	4.23881e-06
0.327118	0.00144612	3.19158e-05	1.34259e-07	0.0582087	0.00128466	5.40413e-06
0.331259	0.00165267	3.81734e-05	1.70016e-07	0.0665229	0.00153654	6.84342e-06
0.3354	0.00187989	4.54125e-05	2.13901e-07	0.0756686	0.00182793	8.60987e-06
0.339541	0.0021287	5.37447e-05	2.67434e-07	0.0856835	0.00216331	1.07647e-05
0.343681	0.00239996	6.32886e-05	3.32354e-07	0.0966024	0.00254747	1.33778e-05
0.347822	0.00269447	7.41692e-05	4.10639e-07	0.108457	0.00298543	1.65289e-05
0.351963	0.0030129	8.65174e-05	5.04527e-07	0.121274	0.00348247	2.0308e-05
0.356104	0.00335585	0.00010047	6.16537e-07	0.135078	0.0040441	2.48166e-05
0.360244	0.00372379	0.00011617	7.49493e-07	0.149889	0.00467604	3.01683e-05
0.364385	0.00411708	0.000133764	9.06539e-07	0.165719	0.00538421	3.64897e-05
0.368526	0.00453596	0.000153402	1.09117e-06	0.18258	0.0061747	4.39214e-05
0.372666	0.00498055	0.00017524	1.30724e-06	0.200475	0.00705371	5.26185e-05
0.376807	0.00545083	0.000199435	1.55899e-06	0.219405	0.00802758	6.2752e-05
0.380948	0.00594664	0.000226145	1.85107e-06	0.239362	0.00910272	7.45087e-05
0.385089	0.00646771	0.000255532	2.18855e-06	0.260336	0.0102856	8.80926e-05
0.389229	0.00701363	0.000287755	2.57693e-06	0.28231	0.0115826	0.000103726
0.39337	0.00758383	0.000322976	3.02216e-06	0.305262	0.0130003	0.000121647
0.397511	0.00817765	0.000361353	3.53069e-06	0.329164	0.014545	0.000142116
0.401652	0.00879429	0.000403041	4.1094e-06	0.353985	0.0162231	0.00016541
0.405792	0.00943281	0.000448195	4.76568e-06	0.379686	0.0180406	0.000191827
0.409933	0.0100922	0.000496963	5.50742e-06	0.406227	0.0200036	0.000221683
0.414074	0.0107712	0.000549488	6.343e-06	0.433561	0.0221178	0.000255316
0.418215	0.0114688	0.00060591	7.28128e-06	0.461636	0.0243889	0.000293084
0.422355	0.0121833	0.000666358	8.33165e-06	0.4904	0.026822	0.000335363
0.426496	0.0129136	0.000730957	9.50399e-06	0.519793	0.0294222	0.000382551
0.430637	0.013658	0.000799822	1.08086e-05	0.549755	0.0321942	0.000435065
0.434778	0.0144149	0.000873058	1.22564e-05	0.580222	0.0351421	0.000493342
0.438918	0.0151827	0.000950763	1.38587e-05	0.611127	0.0382698	0.000557837
0.443059	0.0159596	0.00103302	1.56273e-05	0.642401	0.0415809	0.000629023
0.4472	0.016744	0.00111991	1.75742e-05	0.673975	0.0450782	0.000707392
0.451341	0.0175341	0.00121149	1.97123e-05	0.705776	0.0487645	0.000793451
0.455481	0.018328	0.00130781	2.20544e-05	0.737732	0.0526417	0.000887726
0.459622	0.0191239	0.00140892	2.4614e-05	0.76977	0.0567114	0.000990754
0.463763	0.0199201	0.00151484	2.74048e-05	0.801817	0.0609747	0.00110309
0.467903	0.0207146	0.00162558	3.04409e-05	0.833798	0.0654322	0.0012253
0.472044	0.0215057	0.00174114	3.37365e-05	0.865642	0.0700837	0.00135795
0.476185	0.0222917	0.00186151	3.73063e-05	0.897276	0.0749288	0.00150164
0.480326	0.0230706	0.00198666	4.11651e-05	0.92863	0.0799665	0.00165696
0.484466	0.0238408	0.00211656	4.53279e-05	0.959633	0.0851951	0.00182452
0.488607	0.0246007	0.00225115	4.98096e-05	0.99022	0.0906125	0.00200492
0.492748	0.0253486	0.00239036	5.46256e-05	1.02032	0.096216	0.00219877
0.496889	0.0260829	0.00253412	5.97911e-05	1.04988	0.102002	0.00240669
0.501029	0.0268021	0.00268233	6.53214e-05	1.07883	0.107968	0.0026293
0.50517	0.0275047	0.00283489	7.12317e-05	1.10711	0.114109	0.00286719
0.509311	0.0281894	0.00299168	7.75372e-05	1.13467	0.12042	0.003121
0.513452	0.0288548	0.00315257	8.42529e-05	1.16146	0.126896	0.00339132
0.517592	0.0294998	0.00331743	9.13938e-05	1.18742	0.133532	0.00367875
0.521733	0.0301232	0.0034861	9.89744e-05	1.21251	0.140321	0.00398388
0.525874	0.0307238	0.00365843	0.000107009	1.23668	0.147258	0.0043073
0.530015	0.0313008	0.00383424	0.000115513	1.25991	0.154334	0.00464958
0.534155	0.0318531	0.00401335	0.000124498	1.28214	0.161544	0.00501126
0.538296	0.0323801	0.00419557	0.000133979	1.30335	0.168879	0.00539289
0.542437	0.0328809	0.00438072	0.000143969	1.32351	0.176331	0.005795
0.546577	0.0333549	0.00456858	0.00015448	1.34259	0.183893	0.00621808
0.550718	0.0338015	0.00475895	0.000165524	1.36057	0.191556	0.00666263
0.554859	0.0342203	0.00495161	0.000177114	1.37742	0.19931	0.00712911
0.559	0.0346109	0.00514633	0.000189258	1.39315	0.207148	0.00761796
0.56314	0.0349729	0.0053429	0.000201969	1.40772	0.215061	0.0081296
0.567281	0.0353062	0.00554108	0.000215256	1.42113	0.223038	0.00866442
0.571422	0.0356105	0.00574064	0.000229128	1.43338	0.23107	0.00922278
0.575563	0.0358857	0.00594135	0.000243593	1.44446	0.239149	0.00980502
0.579703	0.036132	0.00614296	0.000258659	1.45437	0.247264	0.0104114
0.583844	0.0363493	0.00634524	0.000274332	1.46312	0.255406	0.0110423
0.587985	0.0365378	0.00654794	0.00029062	1.47071	0.263565	0.0116979
0.592126	0.0366976	0.00675083	0.000307527	1.47714	0.271732	0.0123785
0.596266	0.036829	0.00695367	0.000325058	1.48243	0.279897	0.0130841
0.600407	0.0369323	0.00715622	0.000343216	1.48659	0.28805	0.013815
0.604548	0.037008	0.00735824	0.000362005	1.48963	0.296182	0.0145713
0.608689	0.0370563	0.00755951	0.000381426	1.49158	0.304283	0.015353
0.612829	0.0370778	0.00775978	0.000401481	1.49244	0.312344	0.0161603
0.61697	0.037073	0.00795883	0.00042217	1.49225	0.320356	0.0169931
0.621111	0.0370424	0.00815644	0.000443493	1.49102	0.32831	0.0178513
0.625252	0.0369867	0.00835238	0.000465448	1.48878	0.336197	0.018735
0.629392	0.0369064	0.00854645	0.000488032	1.48555	0.344009	0.0196441
0.633533	0.0368023	0.00873842	0.000511244	1.48135	0.351736	0.0205784
0.637674	0.0366749	0.0089281	0.000535078	1.47623	0.359371	0.0215378
0.641814	0.036525	0.00911529	0.00055953	1.47019	0.366905	0.022522
0.645955	0.0363534	0.00929979	0.000584594	1.46329	0.374332	0.0235309
0.650096	0.0361608	0.00948142	0.000610264	1.45553	0.381643	0.0245642
0.654237	0.035948	0.00965999	0.000636533	1.44696	0.388831	0.0256215
0.658377	0.0357156	0.00983534	0.000663392	1.43761	0.395889	0.0267026
0.662518	0.0354647	0.0100073	0.000690832	1.42751	0.40281	0.0278071
0.666659	0.0351958	0.0101757	0.000718844	1.41669	0.409589	0.0289347
0.6708	0.0349099	0.0103404	0.000747417	1.40518	0.416218	0.0300848
0.67494	0.0346078	0.0105013	0.00077654	1.39302	0.422693	0.031257
0.679081	0.0342902	0.0106581	0.000806202	1.38024	0.429007	0.032451
0.683222	0.033958	0.0108109	0.000836388	1.36687	0.435156	0.033666
0.687363	0.033612	0.0109594	0.000867087	1.35294	0.441134	0.0349017
0.691503	0.033253	0.0111036	0.000898284	1.33849	0.446938	0.0361574
0.695644	0.0328818	0.0112433	0.000929965	1.32355	0.452562	0.0374326
0.699785	0.0324991	0.0113785	0.000962114	1.30814	0.458004	0.0387267
0.703926	0.0321058	0.0115091	0.000994716	1.29231	0.463259	0.0400389
0.708066	0.0317027	0.0116349	0.00102775	1.27608	0.468324	0.0413688
0.712207	0.0312903	0.0117559	0.00106121	1.25949	0.473196	0.0427155
0.716348	0.0308696	0.0118721	0.00109507	1.24255	0.477872	0.0440784
0.720489	0.0304413	0.0119834	0.00112932	1.22531	0.482351	0.0454568
0.724629	0.030006	0.0120897	0.00116393	1.20779	0.48663	0.04685
0.72877	0.0295645	0.012191	0.00119889	1.19002	0.490707	0.0482571
0.732911	0.0291173	0.0122872	0.00123417	1.17202	0.494581	0.0496775
0.737051	0.0286653	0.0123784	0.00126977	1.15383	0.498251	0.0511103
0.741192	0.028209	0.0124645	0.00130566	1.13546	0.501716	0.0525549
0.745333	0.0277491	0.0125454	0.00134181	1.11695	0.504975	0.0540102
0.749474	0.0272861	0.0126213	0.00137822	1.09831	0.508027	0.0554757
0.753614	0.0268206	0.012692	0.00141486	1.07958	0.510874	0.0569503
0.757755	0.0263533	0.0127576	0.0014517	1.06076	0.513514	0.0584334
0.761896	0.0258846	0.0128181	0.00148874	1.0419	0.515949	0.0599241
0.766037	0.025415	0.0128735	0.00152594	1.023	0.518179	0.0614215
0.770177	0.0249452	0.0129238	0.00156328	1.00408	0.520204	0.0629247
0.774318	0.0244755	0.0129691	0.00160076	0.985178	0.522027	0.0644331
0.778459	0.0240063	0.0130093	0.00163833	0.966295	0.523648	0.0659456
0.7826	0.0235383	0.0130446	0.00167599	0.947455	0.525068	0.0674615
0.78674	0.0230717	0.013075	0.00171371	0.928674	0.526291	0.0689799
0.790881	0.022607	0.0131005	0.00175148	0.909968	0.527316	0.0704999
0.795022	0.0221445	0.0131211	0.00178926	0.891353	0.528147	0.0720207
0.799163	0.0216846	0.013137	0.00182704	0.872843	0.528786	0.0735415
0.803303	0.0212277	0.0131481	0.0018648	0.854452	0.529235	0.0750614
0.807444	0.0207741	0.0131546	0.00190252	0.836192	0.529496	0.0765796
0.811585	0.0203241	0.0131566	0.00194017	0.818077	0.529573	0.0780952
0.815726	0.0198779	0.013154	0.00197774	0.800117	0.529468	0.0796075
0.819866	0.0194358	0.0131469	0.00201521	0.782324	0.529185	0.0811156
0.824007	0.0189981	0.0131355	0.00205255	0.764707	0.528725	0.0826187
0.828148	0.0185651	0.0131198	0.00208975	0.747275	0.528093	0.0841161
0.832288	0.0181369	0.0130999	0.00212679	0.730038	0.527292	0.0856068
0.836429	0.0177137	0.0130759	0.00216364	0.713004	0.526325	0.0870903
0.84057	0.0172957	0.0130478	0.0022003	0.696179	0.525196	0.0885656
0.844711	0.0168831	0.0130158	0.00223673	0.679572	0.523908	0.0900321
0.848851	0.016476	0.0129799	0.00227292	0.663187	0.522464	0.091489
0.852992	0.0160746	0.0129403	0.00230886	0.64703	0.520869	0.0929356
0.857133	0.0156791	0.012897	0.00234453	0.631108	0.519127	0.0943711
0.861274	0.0152894	0.0128502	0.0023799	0.615424	0.51724	0.0957949
0.865414	0.0149058	0.0127998	0.00241497	0.599982	0.515213	0.0972063
0.869555	0.0145282	0.0127461	0.00244971	0.584786	0.51305	0.0986047
0.873696	0.0141569	0.012689	0.0024841	0.569839	0.510755	0.0999893
0.877837	0.0137918	0.0126288	0.00251815	0.555143	0.508331	0.10136
0.881977	0.013433	0.0125655	0.00255182	0.540702	0.505783	0.102715
0.886118	0.0130806	0.0124992	0.0025851	0.526516	0.503114	0.104055
0.890259	0.0127346	0.01243	0.00261798	0.512587	0.500329	0.105378
0.8944	0.0123949	0.012358	0.00265045	0.498916	0.497431	0.106685
0.89854	0.0120617	0.0122833	0.00268248	0.485504	0.494425	0.107974
0.902681	0.0117349	0.0122061	0.00271408	0.47235	0.491314	0.109246
0.906822	0.0114146	0.0121263	0.00274522	0.459456	0.488102	0.1105
0.910962	0.0111007	0.0120441	0.00277589	0.44682	0.484794	0.111734
0.915103	0.0107932	0.0119596	0.00280608	0.434442	0.481393	0.112949
0.919244	0.010492	0.0118729	0.00283578	0.422322	0.477903	0.114145
0.923385	0.0101973	0.0117841	0.00286498	0.410457	0.474328	0.11532
0.927525	0.00990883	0.0116932	0.00289367	0.398847	0.470671	0.116475
0.931666	0.00962668	0.0116004	0.00292184	0.38749	0.466937	0.117609
0.935807	0.00935077	0.0115059	0.00294947	0.376384	0.46313	0.118721
0.939948	0.00908105	0.0114095	0.00297656	0.365527	0.459252	0.119812
0.944088	0.00881746	0.0113115	0.00300311	0.354917	0.455308	0.12088
0.948229	0.00855994	0.011212	0.0030291	0.344552	0.451301	0.121926
0.95237	0.00830844	0.011111	0.00305452	0.334429	0.447236	0.122949
0.956511	0.00806289	0.0110086	0.00307937	0.324545	0.443114	0.12395
0.960651	0.00782321	0.0109049	0.00310364	0.314897	0.43894	0.124927
0.964792	0.00758933	0.0108	0.00312732	0.305483	0.434718	0.12588
0.968933	0.00736119	0.010694	0.00315042	0.2963	0.43045	0.12681
0.973074	0.00713868	0.0105869	0.00317292	0.287344	0.42614	0.127715
0.977214	0.00692175	0.0104788	0.00319481	0.278612	0.421791	0.128596
0.981355	0.0067103	0.0103699	0.0032161	0.270101	0.417406	0.129453
0.985496	0.00650425	0.0102602	0.00323678	0.261807	0.412988	0.130286
0.989637	0.00630352	0.0101497	0.00325685	0.253727	0.408541	0.131093
0.993777	0.00610801	0.0100385	0.00327629	0.245858	0.404067	0.131876
0.997918	0.00591764	0.00992677	0.00329512	0.238195	0.399569	0.132634
1.00206	0.00573232	0.00981451	0.00331333	0.230735	0.39505	0.133367
1.0062	0.00555195	0.00970179	0.00333091	0.223475	0.390513	0.134075
1.01034	0.00537645	0.00958869	0.00334786	0.216411	0.385961	0.134757
1.01448	0.00520573	0.00947527	0.00336419	0.209539	0.381395	0.135414
1.01862	0.00503969	0.00936159	0.00337988	0.202856	0.376819	0.136046
1.02276	0.00487823	0.00924771	0.00339495	0.196357	0.372236	0.136652
1.0269	0.00472128	0.0091337	0.00340939	0.190039	0.367647	0.137234
1.03104	0.00456873	0.00901962	0.0034232	0.183899	0.363055	0.13779
1.03518	0.0044205	0.00890551	0.00343638	0.177932	0.358462	0.13832
1.03933	0.00427648	0.00879144	0.00344894	0.172136	0.35387	0.138825
1.04347	0.0041366	0.00867745	0.00346086	0.166505	0.349282	0.139306
1.04761	0.00400076	0.00856361	0.00347217	0.161037	0.344699	0.13976
1.05175	0.00386886	0.00844995	0.00348285	0.155728	0.340125	0.14019
1.05589	0.00374082	0.00833653	0.0034929	0.150574	0.335559	0.140595
1.06003	0.00361656	0.0082234	0.00350234	0.145572	0.331005	0.140975
1.06417	0.00349598	0.0081106	0.00351117	0.140719	0.326465	0.14133
1.06831	0.00337899	0.00799816	0.00351938	0.13601	0.321939	0.141661
1.07245	0.00326551	0.00788615	0.00352698	0.131442	0.31743	0.141967
1.07659	0.00315545	0.00777458	0.00353397	0.127012	0.31294	0.142248
1.08073	0.00304873	0.00766351	0.00354036	0.122717	0.308469	0.142505
1.08487	0.00294527	0.00755297	0.00354616	0.118552	0.30402	0.142739
1.08901	0.00284498	0.007443	0.00355136	0.114515	0.299593	0.142948
1.09315	0.00274779	0.00733362	0.00355597	0.110603	0.29519	0.143134
1.0973	0.00265361	0.00722488	0.00355999	0.106812	0.290813	0.143296
1.10144	0.00256236	0.0071168	0.00356344	0.103139	0.286463	0.143434
1.10558	0.00247398	0.00700941	0.00356631	0.0995817	0.282141	0.14355
1.10972	0.00238837	0.00690275	0.00356861	0.096136	0.277847	0.143643
1.11386	0.00230548	0.00679683	0.00357035	0.0927993	0.273584	0.143712
1.118	0.00222522	0.00669169	0.00357153	0.0895686	0.269352	0.14376
1.12214	0.00214752	0.00658735	0.00357216	0.0864411	0.265152	0.143785
1.12628	0.00207231	0.00648383	0.00357224	0.0834139	0.260985	0.143789
1.13042	0.00199953	0.00638115	0.00357178	0.0804843	0.256852	0.14377
1.13456	0.0019291	0.00627934	0.00357079	0.0776496	0.252754	0.14373
1.1387	0.00186097	0.0061784	0.00356928	0.0749069	0.248691	0.143669
1.14284	0.00179505	0.00607838	0.00356724	0.0722538	0.244665	0.143587
1.14698	0.0017313	0.00597926	0.00356469	0.0696877	0.240675	0.143485
1.15113	0.00166965	0.00588109	0.00356163	0.0672061	0.236724	0.143362
1.15527	0.00161003	0.00578386	0.00355807	0.0648064	0.23281	0.143218
1.15941	0.00155239	0.0056876	0.00355402	0.0624864	0.228935	0.143055
1.16355	0.00149668	0.00559231	0.00354949	0.0602437	0.2251	0.142873
1.16769	0.00144282	0.00549801	0.00354448	0.058076	0.221304	0.142671
1.17183	0.00139078	0.0054047	0.00353899	0.055981	0.217548	0.14245
1.17597	0.00134048	0.00531241	0.00353305	0.0539566	0.213833	0.142211
1.18011	0.00129189	0.00522113	0.00352665	0.0520007	0.210159	0.141953
1.18425	0.00124495	0.00513088	0.0035198	0.0501111	0.206526	0.141678
1.18839	0.0011996	0.00504166	0.00351251	0.0482859	0.202935	0.141384
1.19253	0.0011558	0.00495348	0.00350479	0.046523	0.199386	0.141073
1.19667	0.00111351	0.00486634	0.00349664	0.0448206	0.195878	0.140746
1.20081	0.00107267	0.00478025	0.00348808	0.0431767	0.192413	0.140401
1.20495	0.00103324	0.00469521	0.00347911	0.0415895	0.18899	0.14004
1.2091	0.000995172	0.00461123	0.00346973	0.0400573	0.18561	0.139663
1.21324	0.000958429	0.00452831	0.00345997	0.0385783	0.182272	0.139269
1.21738	0.000922966	0.00444644	0.00344982	0.0371509	0.178977	0.138861
1.22152	0.000888742	0.00436564	0.00343929	0.0357733	0.175724	0.138437
1.22566	0.000855718	0.0042859	0.00342839	0.034444	0.172515	0.137998
1.2298	0.000823854	0.00420722	0.00341713	0.0331615	0.169348	0.137545
1.23394	0.000793115	0.0041296	0.00340552	0.0319242	0.166223	0.137078
1.23808	0.000763462	0.00405304	0.00339356	0.0307306	0.163142	0.136596
1.24222	0.000734862	0.00397754	0.00338126	0.0295794	0.160103	0.136101
1.24636	0.000707278	0.0039031	0.00336864	0.0284691	0.157106	0.135593
1.2505	0.000680678	0.0038297	0.00335569	0.0273984	0.154152	0.135072
1.25464	0.000655029	0.00375736	0.00334243	0.026366	0.15124	0.134538
1.25878	0.000630299	0.00368606	0.00332886	0.0253706	0.14837	0.133992
1.26293	0.000606459	0.0036158	0.003315	0.024411	0.145542	0.133434
1.26707	0.000583478	0.00354658	0.00330084	0.023486	0.142756	0.132864
1.27121	0.000561327	0.00347839	0.0032864	0.0225944	0.140011	0.132283
1.27535	0.000539979	0.00341123	0.00327169	0.021735	0.137308	0.131691
1.27949	0.000519406	0.00334509	0.00325671	0.020907	0.134645	0.131088
1.28363	0.000499582	0.00327996	0.00324147	0.020109	0.132024	0.130475
1.28777	0.000480481	0.00321583	0.00322598	0.0193402	0.129443	0.129851
1.29191	0.000462079	0.00315271	0.00321025	0.0185995	0.126902	0.129218
1.29605	0.000444352	0.00309058	0.00319428	0.0178859	0.124401	0.128575
1.30019	0.000427276	0.00302944	0.00317807	0.0171986	0.12194	0.127923
1.30433	0.00041083	0.00296928	0.00316165	0.0165366	0.119518	0.127262
1.30847	0.00039499	0.00291009	0.00314501	0.015899	0.117136	0.126592
1.31261	0.000379736	0.00285186	0.00312817	0.015285	0.114792	0.125914
1.31675	0.000365048	0.00279458	0.00311112	0.0146938	0.112487	0.125228
1.3209	0.000350906	0.00273825	0.00309389	0.0141246	0.110219	0.124534
1.32504	0.000337291	0.00268286	0.00307646	0.0135765	0.10799	0.123833
1.32918	0.000324183	0.0026284	0.00305886	0.0130489	0.105797	0.123124
1.33332	0.000311566	0.00257485	0.00304108	0.012541	0.103642	0.122409
1.33746	0.000299421	0.00252222	0.00302314	0.0120522	0.101523	0.121686
1.3416	0.000287732	0.00247048	0.00300504	0.0115817	0.099441	0.120958
1.34574	0.000276484	0.00241964	0.00298679	0.0111289	0.0973945	0.120223
1.34988	0.000265659	0.00236968	0.0029684	0.0106932	0.0953834	0.119483
1.35402	0.000255243	0.00232058	0.00294986	0.0102739	0.0934074	0.118737
1.35816	0.000245221	0.00227236	0.00293119	0.00987054	0.0914661	0.117985
1.3623	0.000235579	0.00222498	0.0029124	0.00948244	0.0895591	0.117229
1.36644	0.000226303	0.00217844	0.00289349	0.00910908	0.0876859	0.116468
1.37058	0.00021738	0.00213274	0.00287446	0.00874992	0.0858463	0.115702
1.37473	0.000208798	0.00208786	0.00285533	0.00840446	0.0840397	0.114932
1.37887	0.000200543	0.00204379	0.00283609	0.00807218	0.0822658	0.114158
1.38301	0.000192604	0.00200052	0.00281676	0.00775262	0.0805241	0.113379
1.38715	0.000184969	0.00195804	0.00279734	0.00744531	0.0788143	0.112598
1.39129	0.000177627	0.00191634	0.00277784	0.00714979	0.0771359	0.111813
1.39543	0.000170568	0.00187542	0.00275826	0.00686564	0.0754886	0.111025
1.39957	0.00016378	0.00183525	0.00273861	0.00659243	0.0738718	0.110233
1.40371	0.000157255	0.00179583	0.00271888	0.00632977	0.0722852	0.10944
1.40785	0.000150981	0.00175716	0.0026991	0.00607725	0.0707284	0.108643
1.41199	0.000144951	0.00171921	0.00267926	0.00583451	0.069201	0.107845
1.41613	0.000139154	0.00168198	0.00265937	0.00560118	0.0677025	0.107044
1.42027	0.000133583	0.00164546	0.00263943	0.00537692	0.0662325	0.106242
1.42441	0.000128228	0.00160964	0.00261946	0.00516137	0.0647907	0.105437
1.42855	0.000123081	0.00157451	0.00259944	0.00495422	0.0633765	0.104632
1.4327	0.000118136	0.00154005	0.0025794	0.00475516	0.0619897	0.103825
1.43684	0.000113383	0.00150627	0.00255933	0.00456387	0.0606297	0.103017
1.44098	0.000108817	0.00147314	0.00253923	0.00438006	0.0592963	0.102208
1.44512	0.00010443	0.00144066	0.00251912	0.00420346	0.0579889	0.101399
1.44926	0.000100214	0.00140882	0.002499	0.00403379	0.0567072	0.100589
1.4534	9.61648e-05	0.0013776	0.00247887	0.00387079	0.0554508	0.0997786
1.45754	9.22746e-05	0.00134701	0.00245873	0.0037142	0.0542193	0.0989681
1.46168	8.85377e-05	0.00131702	0.0024386	0.00356379	0.0530123	0.0981576
1.46582	8.49483e-05	0.00128763	0.00241847	0.00341931	0.0518293	0.0973473
1.46996	8.15008e-05	0.00125883	0.00239835	0.00328054	0.0506701	0.0965374
1.4741	7.81897e-05	0.00123061	0.00237824	0.00314726	0.0495343	0.0957279
1.47824	7.50098e-05	0.00120296	0.00235814	0.00301927	0.0484213	0.0949191
1.48238	7.19561e-05	0.00117588	0.00233807	0.00289635	0.047331	0.0941111
1.48653	6.90237e-05	0.00114934	0.00231802	0.00277832	0.0462628	0.0933041
1.49067	6.6208e-05	0.00112334	0.002298	0.00266498	0.0452164	0.0924982
1.49481	6.35044e-05	0.00109788	0.00227801	0.00255616	0.0441915	0.0916935
1.49895	6.09087e-05	0.00107294	0.00225805	0.00245168	0.0431877	0.0908902
1.50309	5.84166e-05	0.00104852	0.00223813	0.00235137	0.0422046	0.0900884
1.50723	5.60242e-05	0.0010246	0.00221825	0.00225507	0.0412419	0.0892883
1.51137	5.37276e-05	0.00100118	0.00219842	0.00216262	0.0402992	0.0884899
1.51551	5.1523e-05	0.000978249	0.00217863	0.00207389	0.0393761	0.0876935
1.51965	4.94069e-05	0.000955796	0.00215889	0.00198871	0.0384724	0.086899
1.52379	4.73758e-05	0.000933815	0.00213921	0.00190695	0.0375876	0.0861068
1.52793	4.54264e-05	0.000912297	0.00211958	0.00182849	0.0367215	0.0853168
1.53207	4.35555e-05	0.000891234	0.00210002	0.00175318	0.0358736	0.0845291
1.53621	4.176e-05	0.000870617	0.00208051	0.00168091	0.0350438	0.083744
1.54035	4.00371e-05	0.000850438	0.00206107	0.00161156	0.0342315	0.0829614
1.5445	3.83837e-05	0.00083069	0.00204169	0.00154501	0.0334366	0.0821816
1.54864	3.67972e-05	0.000811363	0.00202239	0.00148115	0.0326587	0.0814045
1.55278	3.5275e-05	0.000792452	0.00200316	0.00141988	0.0318975	0.0806304
1.55692	3.38145e-05	0.000773947	0.001984	0.00136109	0.0311526	0.0798592
1.56106	3.24132e-05	0.000755841	0.00196492	0.00130469	0.0304239	0.0790911
1.5652	3.10689e-05	0.000738127	0.00194591	0.00125058	0.0297108	0.0783262
1.56934	2.97793e-05	0.000720797	0.00192699	0.00119867	0.0290133	0.0775646
1.57348	2.85422e-05	0.000703845	0.00190815	0.00114887	0.0283309	0.0768063
1.57762	2.73555e-05	0.000687262	0.0018894	0.0011011	0.0276634	0.0760514
1.58176	2.62172e-05	0.000671042	0.00187073	0.00105528	0.0270105	0.0753
1.5859	2.51254e-05	0.000655177	0.00185215	0.00101134	0.026372	0.0745522
1.59004	2.40782e-05	0.000639661	0.00183366	0.000969187	0.0257474	0.073808
1.59418	2.30739e-05	0.000624488	0.00181527	0.000928761	0.0251367	0.0730676
1.59833	2.21107e-05	0.00060965	0.00179697	0.000889992	0.0245394	0.072331
1.60247	2.1187e-05	0.00059514	0.00177876	0.000852811	0.0239554	0.0715982
1.60661	2.03012e-05	0.000580953	0.00176066	0.000817157	0.0233843	0.0708693
1.61075	1.94518e-05	0.000567082	0.00174265	0.000782967	0.022826	0.0701444
1.61489	1.86373e-05	0.00055352	0.00172474	0.000750183	0.0222801	0.0694235
1.61903	1.78564e-05	0.000540262	0.00170693	0.000718749	0.0217464	0.0687068
1.62317	1.71076e-05	0.000527301	0.00168923	0.000688609	0.0212247	0.0679942
1.62731	1.63897e-05	0.000514631	0.00167163	0.000659712	0.0207148	0.0672857
1.63145	1.57014e-05	0.000502247	0.00165413	0.000632007	0.0202163	0.0665815
1.63559	1.50415e-05	0.000490143	0.00163674	0.000605447	0.0197291	0.0658817
1.63973	1.4409e-05	0.000478312	0.00161946	0.000579984	0.0192529	0.0651861
1.64387	1.38026e-05	0.00046675	0.00160229	0.000555576	0.0187875	0.0644949
1.64801	1.32213e-05	0.000455451	0.00158523	0.000532178	0.0183327	0.0638082
1.65215	1.26641e-05	0.000444409	0.00156828	0.00050975	0.0178882	0.0631259
1.6563	1.213e-05	0.00043362	0.00155144	0.000488252	0.0174539	0.062448
1.66044	1.16181e-05	0.000423077	0.00153471	0.000467647	0.0170296	0.0617748
1.66458	1.11274e-05	0.000412776	0.0015181	0.000447898	0.0166149	0.0611061
1.66872	1.06572e-05	0.000402712	0.0015016	0.000428971	0.0162098	0.0604419
1.67286	1.02066e-05	0.000392879	0.00148522	0.000410831	0.015814	0.0597824
1.677	9.77467e-06	0.000383274	0.00146895	0.000393447	0.0154274	0.0591276
1.68114	9.36079e-06	0.00037389	0.00145279	0.000376787	0.0150497	0.0584774
1.68528	8.96418e-06	0.000364724	0.00143676	0.000360823	0.0146807	0.0578319
1.68942	8.58413e-06	0.00035577	0.00142084	0.000345525	0.0143203	0.0571911
1.69356	8.21996e-06	0.000347025	0.00140504	0.000330867	0.0139683	0.0565551
1.6977	7.87102e-06	0.000338484	0.00138935	0.000316822	0.0136245	0.0559238
1.70184	7.53668e-06	0.000330141	0.00137379	0.000303364	0.0132887	0.0552973
1.70598	7.21635e-06	0.000321994	0.00135834	0.00029047	0.0129608	0.0546756
1.71013	6.90945e-06	0.000314038	0.00134302	0.000278117	0.0126406	0.0540586
1.71427	6.61541e-06	0.000306269	0.00132781	0.000266281	0.0123278	0.0534465
1.71841	6.33372e-06	0.000298682	0.00131272	0.000254943	0.0120225	0.0528393
1.72255	6.06387e-06	0.000291274	0.00129776	0.000244081	0.0117243	0.0522368
1.72669	5.80536e-06	0.000284041	0.00128291	0.000233675	0.0114331	0.0516392
1.73083	5.55772e-06	0.000276979	0.00126818	0.000223707	0.0111489	0.0510465
1.73497	5.32051e-06	0.000270085	0.00125358	0.000214159	0.0108713	0.0504586
1.73911	5.09329e-06	0.000263353	0.00123909	0.000205013	0.0106004	0.0498755
1.74325	4.87565e-06	0.000256782	0.00122473	0.000196253	0.0103359	0.0492973
1.74739	4.6672e-06	0.000250367	0.00121049	0.000187862	0.0100777	0.048724
1.75153	4.46754e-06	0.000244105	0.00119636	0.000179826	0.00982564	0.0481556
1.75567	4.27632e-06	0.000237993	0.00118236	0.000172129	0.00957961	0.047592
1.75981	4.09318e-06	0.000232027	0.00116848	0.000164757	0.00933947	0.0470333
1.76395	3.91778e-06	0.000226204	0.00115472	0.000157697	0.00910507	0.0464794
1.7681	3.74982e-06	0.00022052	0.00114108	0.000150936	0.00887631	0.0459304
1.77224	3.58896e-06	0.000214974	0.00112756	0.000144462	0.00865304	0.0453862
1.77638	3.43493e-06	0.00020956	0.00111416	0.000138261	0.00843515	0.0448469
1.78052	3.28742e-06	0.000204278	0.00110088	0.000132324	0.00822251	0.0443124
1.78466	3.14618e-06	0.000199122	0.00108772	0.000126639	0.00801501	0.0437827
1.7888	3.01093e-06	0.000194092	0.00107469	0.000121195	0.00781253	0.0432579
1.79294	2.88144e-06	0.000189183	0.00106177	0.000115983	0.00761495	0.0427378
1.79708	2.75744e-06	0.000184394	0.00104896	0.000110992	0.00742216	0.0422226
1.80122	2.63873e-06	0.000179721	0.00103628	0.000106213	0.00723406	0.0417121
1.80536	2.52506e-06	0.000175161	0.00102372	0.000101638	0.00705053	0.0412064
1.8095	2.41624e-06	0.000170713	0.00101127	9.72576e-05	0.00687148	0.0407055
1.81364	2.31206e-06	0.000166373	0.000998947	9.30641e-05	0.00669679	0.0402093
1.81778	2.21231e-06	0.000162139	0.000986738	8.90493e-05	0.00652637	0.0397178
1.82192	2.11683e-06	0.000158009	0.000974645	8.52059e-05	0.00636013	0.0392311
1.82607	2.02542e-06	0.00015398	0.000962669	8.15266e-05	0.00619795	0.038749
1.83021	1.93792e-06	0.00015005	0.000950809	7.80045e-05	0.00603976	0.0382717
1.83435	1.85416e-06	0.000146216	0.000939066	7.46329e-05	0.00588545	0.0377989
1.83849	1.77398e-06	0.000142477	0.000927437	7.14055e-05	0.00573494	0.0373309
1.84263	1.69723e-06	0.00013883	0.000915923	6.83163e-05	0.00558813	0.0368674
1.84677	1.62377e-06	0.000135273	0.000904524	6.53593e-05	0.00544495	0.0364086
1.85091	1.55345e-06	0.000131803	0.000893239	6.2529e-05	0.0053053	0.0359543
1.85505	1.48615e-06	0.00012842	0.000882067	5.982e-05	0.00516911	0.0355047
1.85919	1.42174e-06	0.00012512	0.000871008	5.72272e-05	0.00503629	0.0350595
1.86333	1.36008e-06	0.000121902	0.000860061	5.47457e-05	0.00490676	0.0346189
1.86747	1.30108e-06	0.000118764	0.000849226	5.23707e-05	0.00478045	0.0341827
1.87161	1.24461e-06	0.000115704	0.000838502	5.00977e-05	0.00465728	0.0337511
1.87575	1.19057e-06	0.00011272	0.000827888	4.79224e-05	0.00453717	0.0333239
1.8799	1.13885e-06	0.000109811	0.000817385	4.58407e-05	0.00442006	0.0329011
1.88404	1.08936e-06	0.000106974	0.000806991	4.38485e-05	0.00430587	0.0324827
1.88818	1.042e-06	0.000104208	0.000796706	4.19421e-05	0.00419453	0.0320687
1.89232	9.96675e-07	0.000101511	0.000786528	4.01178e-05	0.00408597	0.0316591
1.89646	9.53306e-07	9.88814e-05	0.000776459	3.83721e-05	0.00398014	0.0312538
1.9006	9.11806e-07	9.63179e-05	0.000766496	3.67017e-05	0.00387695	0.0308527
1.90474	8.72097e-07	9.38188e-05	0.00075664	3.51033e-05	0.00377636	0.030456
1.90888	8.34101e-07	9.13824e-05	0.000746889	3.35739e-05	0.00367829	0.0300635
1.91302	7.97745e-07	8.90073e-05	0.000737243	3.21106e-05	0.00358269	0.0296752
1.91716	7.6296e-07	8.66921e-05	0.000727701	3.07104e-05	0.0034895	0.0292912
1.9213	7.29678e-07	8.44352e-05	0.000718263	2.93708e-05	0.00339866	0.0289113
1.92544	6.97836e-07	8.22353e-05	0.000708928	2.8089e-05	0.00331011	0.0285355
1.92958	6.67371e-07	8.00909e-05	0.000699695	2.68628e-05	0.00322379	0.0281639
1.93372	6.38224e-07	7.80008e-05	0.000690563	2.56896e-05	0.00313966	0.0277963
1.93787	6.10339e-07	7.59636e-05	0.000681532	2.45672e-05	0.00305766	0.0274328
1.94201	5.83663e-07	7.3978e-05	0.000672601	2.34934e-05	0.00297774	0.0270733
1.94615	5.58142e-07	7.20429e-05	0.00066377	2.24661e-05	0.00289984	0.0267178
1.95029	5.33728e-07	7.01568e-05	0.000655037	2.14834e-05	0.00282393	0.0263663
1.95443	5.10373e-07	6.83188e-05	0.000646402	2.05434e-05	0.00274994	0.0260188
1.95857	4.88032e-07	6.65275e-05	0.000637865	1.96441e-05	0.00267784	0.0256751
1.96271	4.6666e-07	6.47818e-05	0.000629424	1.87838e-05	0.00260758	0.0253353
1.96685	4.46217e-07	6.30807e-05	0.000621078	1.7961e-05	0.0025391	0.0249994
1.97099	4.26662e-07	6.1423e-05	0.000612828	1.71739e-05	0.00247238	0.0246673
1.97513	4.07958e-07	5.98077e-05	0.000604672	1.6421e-05	0.00240736	0.024339
1.97927	3.90066e-07	5.82336e-05	0.000596609	1.57008e-05	0.002344	0.0240145
1.98341	3.72954e-07	5.66999e-05	0.000588639	1.5012e-05	0.00228227	0.0236937
1.98755	3.56586e-07	5.52055e-05	0.000580762	1.43532e-05	0.00222211	0.0233766
1.9917	3.40931e-07	5.37495e-05	0.000572975	1.3723e-05	0.0021635	0.0230632
1.99584	3.25958e-07	5.23308e-05	0.000565279	1.31203e-05	0.0021064	0.0227534
1.99998	3.11637e-07	5.09486e-05	0.000557673	1.25439e-05	0.00205076	0.0224473
2.00412	2.97941e-07	4.96019e-05	0.000550156	1.19926e-05	0.00199656	0.0221447
2.00826	2.84843e-07	4.82899e-05	0.000542727	1.14654e-05	0.00194375	0.0218457
2.0124	2.72316e-07	4.70118e-05	0.000535386	1.09612e-05	0.0018923	0.0215502
2.01654	2.60335e-07	4.57666e-05	0.000528131	1.04789e-05	0.00184218	0.0212582
2.02068	2.48878e-07	4.45536e-05	0.000520963	1.00178e-05	0.00179335	0.0209696
2.02482	2.37922e-07	4.33719e-05	0.00051388	9.57675e-06	0.00174579	0.0206845
2.02896	2.27444e-07	4.22208e-05	0.000506881	9.15501e-06	0.00169946	0.0204028
2.0331	2.17425e-07	4.10994e-05	0.000499966	8.7517e-06	0.00165432	0.0201245
2.03724	2.07843e-07	4.00072e-05	0.000493134	8.36604e-06	0.00161036	0.0198495
2.04138	1.98681e-07	3.89433e-05	0.000486385	7.99726e-06	0.00156753	0.0195778
2.04552	1.8992e-07	3.79069e-05	0.000479717	7.64461e-06	0.00152582	0.0193094
2.04967	1.81543e-07	3.68975e-05	0.00047313	7.30741e-06	0.00148519	0.0190443
2.05381	1.73533e-07	3.59144e-05	0.000466622	6.98498e-06	0.00144561	0.0187823
2.05795	1.65873e-07	3.49568e-05	0.000460195	6.67668e-06	0.00140707	0.0185236
2.06209	1.5855e-07	3.40242e-05	0.000453845	6.38189e-06	0.00136953	0.018268
2.06623	1.51547e-07	3.31159e-05	0.000447574	6.10004e-06	0.00133297	0.0180156
2.07037	1.44852e-07	3.22313e-05	0.000441379	5.83054e-06	0.00129736	0.0177662
2.07451	1.38451e-07	3.13698e-05	0.000435261	5.57288e-06	0.00126269	0.01752
2.07865	1.32331e-07	3.05308e-05	0.000429219	5.32652e-06	0.00122891	0.0172768
2.08279	1.26479e-07	2.97137e-05	0.000423251	5.09099e-06	0.00119603	0.0170366
2.08693	1.20884e-07	2.8918e-05	0.000417358	4.8658e-06	0.001164	0.0167993
2.09107	1.15536e-07	2.81432e-05	0.000411537	4.65051e-06	0.00113281	0.0165651
2.09521	1.10422e-07	2.73886e-05	0.00040579	4.44468e-06	0.00110244	0.0163337
2.09935	1.05534e-07	2.66539e-05	0.000400115	4.24791e-06	0.00107286	0.0161053
2.1035	1.0086e-07	2.59384e-05	0.00039451	4.05979e-06	0.00104407	0.0158797
2.10764	9.63923e-08	2.52418e-05	0.000388977	3.87995e-06	0.00101602	0.015657
2.11178	9.21211e-08	2.45635e-05	0.000383513	3.70803e-06	0.00098872	0.015437
2.11592	8.8038e-08	2.3903e-05	0.000378118	3.54368e-06	0.000962134	0.0152199
2.12006	8.41348e-08	2.32599e-05	0.000372792	3.38657e-06	0.000936248	0.0150055
2.1242	8.04036e-08	2.26337e-05	0.000367533	3.23638e-06	0.000911045	0.0147938
2.12834	7.68368e-08	2.20241e-05	0.000362341	3.09281e-06	0.000886506	0.0145848
2.13248	7.34274e-08	2.14305e-05	0.000357216	2.95557e-06	0.000862614	0.0143785
2.13662	7.01683e-08	2.08527e-05	0.000352156	2.82439e-06	0.000839354	0.0141749
2.14076	6.7053e-08	2.029e-05	0.000347161	2.69899e-06	0.000816708	0.0139738
2.1449	6.40752e-08	1.97423e-05	0.00034223	2.57913e-06	0.000794661	0.0137753
2.14904	6.12289e-08	1.92091e-05	0.000337363	2.46456e-06	0.000773198	0.0135794
2.15318	5.85083e-08	1.869e-05	0.000332559	2.35506e-06	0.000752303	0.0133861
2.15732	5.59079e-08	1.81846e-05	0.000327817	2.25038e-06	0.000731961	0.0131952
2.16147	5.34224e-08	1.76927e-05	0.000323136	2.15034e-06	0.00071216	0.0130068
2.16561	5.10468e-08	1.72138e-05	0.000318517	2.05472e-06	0.000692883	0.0128208
2.16975	4.87762e-08	1.67476e-05	0.000313957	1.96332e-06	0.000674119	0.0126373
2.17389	4.6606e-08	1.62938e-05	0.000309457	1.87597e-06	0.000655853	0.0124562
2.17803	4.45319e-08	1.58521e-05	0.000305016	1.79248e-06	0.000638073	0.0122774
2.18217	4.25496e-08	1.54221e-05	0.000300633	1.71269e-06	0.000620766	0.012101
2.18631	4.0655e-08	1.50036e-05	0.000296308	1.63643e-06	0.00060392	0.0119269
2.19045	3.88444e-08	1.45962e-05	0.00029204	1.56355e-06	0.000587522	0.0117551
2.19459	3.71139e-08	1.41997e-05	0.000287828	1.4939e-06	0.000571562	0.0115856
2.19873	3.54601e-08	1.38138e-05	0.000283672	1.42733e-06	0.000556028	0.0114183
2.20287	3.38797e-08	1.34382e-05	0.000279571	1.36371e-06	0.000540908	0.0112532
2.20701	3.23693e-08	1.30726e-05	0.000275524	1.30292e-06	0.000526192	0.0110903
2.21115	3.09258e-08	1.27167e-05	0.000271531	1.24482e-06	0.00051187	0.0109296
2.2153	2.95465e-08	1.23704e-05	0.000267591	1.18929e-06	0.00049793	0.010771
2.21944	2.82283e-08	1.20334e-05	0.000263704	1.13623e-06	0.000484364	0.0106145
2.22358	2.69686e-08	1.17054e-05	0.000259869	1.08553e-06	0.000471161	0.0104602
2.22772	2.57649e-08	1.13861e-05	0.000256085	1.03708e-06	0.000458311	0.0103079
2.23186	2.46146e-08	1.10755e-05	0.000252352	9.90777e-07	0.000445806	0.0101576
2.236	2.35154e-08	1.07731e-05	0.00024867	9.46533e-07	0.000433637	0.0100094
2.24014	2.2465e-08	1.04789e-05	0.000245037	9.04255e-07	0.000421794	0.00986313
2.24428	2.14614e-08	1.01926e-05	0.000241453	8.63855e-07	0.000410269	0.00971887
2.24842	2.05023e-08	9.91399e-06	0.000237917	8.25252e-07	0.000399054	0.00957656
2.25256	1.95859e-08	9.64286e-06	0.00023443	7.88366e-07	0.000388141	0.00943618
2.2567	1.87103e-08	9.37902e-06	0.000230989	7.5312e-07	0.000377521	0.00929771
2.26084	1.78736e-08	9.12229e-06	0.000227596	7.19442e-07	0.000367187	0.00916111
2.26498	1.70742e-08	8.87247e-06	0.000224249	6.87264e-07	0.000357132	0.00902638
2.26912	1.63103e-08	8.62939e-06	0.000220947	6.56517e-07	0.000347347	0.00889349
2.27327	1.55805e-08	8.39286e-06	0.000217691	6.2714e-07	0.000337827	0.00876241
2.27741	1.48831e-08	8.16271e-06	0.000214479	5.99071e-07	0.000328563	0.00863313
2.28155	1.42169e-08	7.93878e-06	0.000211311	5.72252e-07	0.000319549	0.00850563
2.28569	1.35803e-08	7.72089e-06	0.000208187	5.46629e-07	0.000310779	0.00837987
2.28983	1.29721e-08	7.5089e-06	0.000205106	5.22147e-07	0.000302245	0.00825585
2.29397	1.2391e-08	7.30263e-06	0.000202067	4.98757e-07	0.000293943	0.00813353
2.29811	1.18358e-08	7.10195e-06	0.00019907	4.76411e-07	0.000285865	0.0080129
2.30225	1.13054e-08	6.90669e-06	0.000196115	4.5506e-07	0.000278006	0.00789394
2.30639	1.07986e-08	6.71673e-06	0.0001932	4.34663e-07	0.000270359	0.00777663
2.31053	1.03145e-08	6.53191e-06	0.000190326	4.15175e-07	0.00026292	0.00766095
2.31467	9.85196e-09	6.35211e-06	0.000187492	3.96558e-07	0.000255683	0.00754688
2.31881	9.41008e-09	6.17718e-06	0.000184698	3.78771e-07	0.000248642	0.00743439
2.32295	8.98794e-09	6.007e-06	0.000181942	3.61779e-07	0.000241792	0.00732347
2.3271	8.58465e-09	5.84144e-06	0.000179225	3.45546e-07	0.000235128	0.00721409
2.33124	8.19937e-09	5.68038e-06	0.000176546	3.30038e-07	0.000228645	0.00710625
2.33538	7.83132e-09	5.52369e-06	0.000173904	3.15224e-07	0.000222338	0.00699992
2.33952	7.47972e-09	5.37127e-06	0.000171299	3.01071e-07	0.000216203	0.00689508
2.34366	7.14383e-09	5.22299e-06	0.000168731	2.87551e-07	0.000210234	0.00679171
2.3478	6.82297e-09	5.07876e-06	0.000166199	2.74636e-07	0.000204428	0.00668979
2.35194	6.51646e-09	4.93844e-06	0.000163703	2.62298e-07	0.000198781	0.00658931
2.35608	6.22366e-09	4.80196e-06	0.000161242	2.50513e-07	0.000193287	0.00649025
2.36022	5.94396e-09	4.66919e-06	0.000158815	2.39254e-07	0.000187943	0.00639258
2.36436	5.67678e-09	4.54004e-06	0.000156423	2.285e-07	0.000182744	0.0062963
2.3685	5.42157e-09	4.41442e-06	0.000154065	2.18227e-07	0.000177688	0.00620138
2.37264	5.17778e-09	4.29223e-06	0.000151741	2.08414e-07	0.000172769	0.00610781
2.37678	4.94491e-09	4.17338e-06	0.000149449	1.99041e-07	0.000167985	0.00601557
2.38092	4.72247e-09	4.05777e-06	0.00014719	1.90087e-07	0.000163332	0.00592464
2.38507	4.51e-09	3.94532e-06	0.000144963	1.81535e-07	0.000158806	0.005835
2.38921	4.30705e-09	3.83595e-06	0.000142768	1.73366e-07	0.000154403	0.00574664
2.39335	4.11319e-09	3.72958e-06	0.000140604	1.65563e-07	0.000150122	0.00565955
2.39749	3.92803e-09	3.62611e-06	0.000138471	1.5811e-07	0.000145957	0.0055737
2.40163	3.75117e-09	3.52548e-06	0.000136369	1.50991e-07	0.000141906	0.00548908
2.40577	3.58225e-09	3.4276e-06	0.000134297	1.44191e-07	0.000137967	0.00540567
2.40991	3.4209e-09	3.33241e-06	0.000132254	1.37697e-07	0.000134135	0.00532346
2.41405	3.26679e-09	3.23983e-06	0.000130241	1.31494e-07	0.000130409	0.00524243
2.41819	3.1196e-09	3.14979e-06	0.000128257	1.25569e-07	0.000126784	0.00516257
2.42233	2.97902e-09	3.06222e-06	0.000126302	1.1991e-07	0.00012326	0.00508386
2.42647	2.84475e-09	2.97706e-06	0.000124375	1.14506e-07	0.000119832	0.00500628
2.43061	2.71651e-09	2.89424e-06	0.000122475	1.09344e-07	0.000116498	0.00492983
2.43475	2.59402e-09	2.81369e-06	0.000120603	1.04414e-07	0.000113256	0.00485448
2.4389	2.47704e-09	2.73536e-06	0.000118758	9.97052e-08	0.000110103	0.00478022
2.44304	2.36532e-09	2.65918e-06	0.00011694	9.52081e-08	0.000107036	0.00470704
2.44718	2.25862e-09	2.5851e-06	0.000115149	9.09132e-08	0.000104054	0.00463492
2.45132	2.15671e-09	2.51305e-06	0.000113383	8.68113e-08	0.000101155	0.00456385
2.45546	2.05939e-09	2.443e-06	0.000111643	8.28939e-08	9.83346e-05	0.00449382
2.4596	1.96644e-09	2.37487e-06	0.000109928	7.91526e-08	9.55924e-05	0.0044248
2.46374	1.87768e-09	2.30862e-06	0.000108239	7.55795e-08	9.29258e-05	0.0043568
2.46788	1.7929e-09	2.2442e-06	0.000106574	7.21673e-08	9.03326e-05	0.00428978
2.47202	1.71194e-09	2.18155e-06	0.000104933	6.89085e-08	8.78111e-05	0.00422374
2.47616	1.63463e-09	2.12064e-06	0.000103317	6.57964e-08	8.53591e-05	0.00415868
2.4803	1.56079e-09	2.0614e-06	0.000101724	6.28243e-08	8.29748e-05	0.00409456
2.48444	1.49028e-09	2.0038e-06	0.000100155	5.99861e-08	8.06564e-05	0.00403139
2.48858	1.42294e-09	1.9478e-06	9.86081e-05	5.72756e-08	7.8402e-05	0.00396914
2.49272	1.35863e-09	1.89334e-06	9.70844e-05	5.46872e-08	7.621e-05	0.00390781
2.49687	1.29722e-09	1.84038e-06	9.55832e-05	5.22154e-08	7.40785e-05	0.00384738
2.50101	1.23858e-09	1.7889e-06	9.4104e-05	4.9855e-08	7.2006e-05	0.00378784
2.50515	1.18258e-09	1.73883e-06	9.26467e-05	4.76009e-08	6.99909e-05	0.00372918
2.50929	1.12911e-09	1.69016e-06	9.12109e-05	4.54484e-08	6.80316e-05	0.00367139
2.51343	1.07804e-09	1.64283e-06	8.97963e-05	4.33929e-08	6.61265e-05	0.00361445
2.51757	1.02928e-09	1.59681e-06	8.84027e-05	4.14301e-08	6.42743e-05	0.00355835
2.52171	9.82711e-10	1.55207e-06	8.70297e-05	3.95558e-08	6.24733e-05	0.00350309
2.52585	9.38246e-10	1.50857e-06	8.5677e-05	3.7766e-08	6.07223e-05	0.00344864
2.52999	8.95787e-10	1.46627e-06	8.43445e-05	3.60569e-08	5.90199e-05	0.00339501
2.53413	8.55243e-10	1.42515e-06	8.30318e-05	3.44249e-08	5.73647e-05	0.00334217
2.53827	8.16528e-10	1.38517e-06	8.17385e-05	3.28666e-08	5.57554e-05	0.00329011
2.54241	7.7956e-10	1.3463e-06	8.04646e-05	3.13786e-08	5.41908e-05	0.00323883
2.54655	7.44261e-10	1.30851e-06	7.92096e-05	2.99577e-08	5.26697e-05	0.00318832
2.55069	7.10556e-10	1.27177e-06	7.79734e-05	2.8601e-08	5.11908e-05	0.00313856
2.55484	6.78372e-10	1.23605e-06	7.67556e-05	2.73056e-08	4.97531e-05	0.00308954
2.55898	6.47641e-10	1.20132e-06	7.5556e-05	2.60686e-08	4.83553e-05	0.00304126
2.56312	6.18299e-10	1.16757e-06	7.43744e-05	2.48875e-08	4.69964e-05	0.00299369
2.56726	5.90281e-10	1.13474e-06	7.32105e-05	2.37598e-08	4.56754e-05	0.00294684
2.5714	5.6353e-10	1.10284e-06	7.2064e-05	2.2683e-08	4.43911e-05	0.0029007
2.57554	5.37988e-10	1.07182e-06	7.09348e-05	2.16549e-08	4.31425e-05	0.00285524
2.57968	5.13599e-10	1.04167e-06	6.98225e-05	2.06732e-08	4.19287e-05	0.00281047
2.58382	4.90313e-10	1.01235e-06	6.87269e-05	1.97359e-08	4.07488e-05	0.00276637
2.58796	4.6808e-10	9.83854e-07	6.76479e-05	1.8841e-08	3.96017e-05	0.00272294
2.5921	4.46852e-10	9.56151e-07	6.6585e-05	1.79865e-08	3.84867e-05	0.00268016
2.59624	4.26584e-10	9.29221e-07	6.55383e-05	1.71707e-08	3.74027e-05	0.00263802
2.60038	4.07233e-10	9.03043e-07	6.45073e-05	1.63918e-08	3.6349e-05	0.00259652
2.60452	3.88757e-10	8.77595e-07	6.34919e-05	1.56481e-08	3.53247e-05	0.00255565
2.60867	3.71117e-10	8.52858e-07	6.24918e-05	1.49381e-08	3.43289e-05	0.0025154
2.61281	3.54275e-10	8.28811e-07	6.15069e-05	1.42602e-08	3.3361e-05	0.00247575
2.61695	3.38196e-10	8.05437e-07	6.05369e-05	1.36129e-08	3.24202e-05	0.00243671
2.62109	3.22844e-10	7.82715e-07	5.95816e-05	1.2995e-08	3.15056e-05	0.00239826
2.62523	3.08187e-10	7.60629e-07	5.86408e-05	1.2405e-08	3.06166e-05	0.00236039
2.62937	2.94194e-10	7.39161e-07	5.77143e-05	1.18418e-08	2.97524e-05	0.0023231
2.63351	2.80834e-10	7.18292e-07	5.68019e-05	1.1304e-08	2.89125e-05	0.00228637
2.63765	2.68079e-10	6.98008e-07	5.59033e-05	1.07906e-08	2.8096e-05	0.0022502
2.64179	2.55902e-10	6.78292e-07	5.50185e-05	1.03005e-08	2.73024e-05	0.00221459
2.64593	2.44277e-10	6.59128e-07	5.41471e-05	9.83256e-09	2.6531e-05	0.00217951
2.65007	2.33179e-10	6.405e-07	5.3289e-05	9.38582e-09	2.57812e-05	0.00214497
2.65421	2.22583e-10	6.22394e-07	5.24441e-05	8.95933e-09	2.50524e-05	0.00211096
2.65835	2.12468e-10	6.04796e-07	5.1612e-05	8.55217e-09	2.4344e-05	0.00207747
2.66249	2.02811e-10	5.87691e-07	5.07927e-05	8.16347e-09	2.36555e-05	0.00204449
2.66664	1.93592e-10	5.71066e-07	4.99859e-05	7.79238e-09	2.29863e-05	0.00201201
2.67078	1.8479e-10	5.54907e-07	4.91914e-05	7.43812e-09	2.23359e-05	0.00198004
2.67492	1.76388e-10	5.39201e-07	4.84091e-05	7.09992e-09	2.17037e-05	0.00194855
2.67906	1.68367e-10	5.23937e-07	4.76389e-05	6.77707e-09	2.10893e-05	0.00191754
2.6832	1.6071e-10	5.091e-07	4.68804e-05	6.46885e-09	2.04921e-05	0.00188702
2.68734	1.534e-10	4.94681e-07	4.61337e-05	6.17462e-09	1.99117e-05	0.00185696
2.69148	1.46422e-10	4.80666e-07	4.53984e-05	5.89374e-09	1.93476e-05	0.00182736
2.69562	1.39761e-10	4.67046e-07	4.46744e-05	5.6256e-09	1.87994e-05	0.00179822
2.69976	1.33402e-10	4.53808e-07	4.39616e-05	5.36964e-09	1.82665e-05	0.00176953
2.7039	1.27331e-10	4.40942e-07	4.32597e-05	5.12529e-09	1.77487e-05	0.00174128
2.70804	1.21536e-10	4.28438e-07	4.25687e-05	4.89203e-09	1.72454e-05	0.00171346
2.71218	1.16004e-10	4.16286e-07	4.18884e-05	4.66936e-09	1.67562e-05	0.00168608
2.71632	1.10724e-10	4.04476e-07	4.12185e-05	4.45681e-09	1.62808e-05	0.00165911
2.72047	1.05683e-10	3.92998e-07	4.05591e-05	4.2539e-09	1.58188e-05	0.00163257
2.72461	1.00871e-10	3.81844e-07	3.99098e-05	4.06021e-09	1.53698e-05	0.00160644
2.72875	9.62774e-11	3.71003e-07	3.92706e-05	3.87532e-09	1.49335e-05	0.00158071
2.73289	9.18927e-11	3.60468e-07	3.86413e-05	3.69883e-09	1.45094e-05	0.00155537
2.73703	8.77072e-11	3.5023e-07	3.80217e-05	3.53036e-09	1.40973e-05	0.00153044
2.74117	8.3712e-11	3.40281e-07	3.74118e-05	3.36955e-09	1.36969e-05	0.00150589
2.74531	7.98983e-11	3.30611e-07	3.68113e-05	3.21604e-09	1.33077e-05	0.00148172
2.74945	7.62579e-11	3.21215e-07	3.62202e-05	3.06951e-09	1.29294e-05	0.00145792
2.75359	7.2783e-11	3.12084e-07	3.56382e-05	2.92964e-09	1.25619e-05	0.0014345
2.75773	6.94661e-11	3.0321e-07	3.50654e-05	2.79613e-09	1.22047e-05	0.00141144
2.76187	6.63001e-11	2.94586e-07	3.45014e-05	2.66869e-09	1.18576e-05	0.00138874
2.76601	6.3278e-11	2.86207e-07	3.39462e-05	2.54704e-09	1.15203e-05	0.00136639
2.77015	6.03933e-11	2.78063e-07	3.33997e-05	2.43093e-09	1.11925e-05	0.00134439
2.77429	5.76399e-11	2.7015e-07	3.28618e-05	2.3201e-09	1.0874e-05	0.00132274
2.77844	5.50117e-11	2.6246e-07	3.23322e-05	2.21431e-09	1.05645e-05	0.00130142
2.78258	5.25031e-11	2.54988e-07	3.18109e-05	2.11334e-09	1.02637e-05	0.00128044
2.78672	5.01086e-11	2.47727e-07	3.12977e-05	2.01695e-09	9.97142e-06	0.00125979
2.79086	4.78231e-11	2.40671e-07	3.07926e-05	1.92496e-09	9.68741e-06	0.00123945
2.795	4.56416e-11	2.33815e-07	3.02954e-05	1.83715e-09	9.41143e-06	0.00121944
2.79914	4.35594e-11	2.27152e-07	2.9806e-05	1.75334e-09	9.14326e-06	0.00119974
2.80328	4.1572e-11	2.20678e-07	2.93243e-05	1.67334e-09	8.88267e-06	0.00118035
2.80742	3.96751e-11	2.14388e-07	2.88501e-05	1.59699e-09	8.62946e-06	0.00116126
2.81156	3.78646e-11	2.08275e-07	2.83834e-05	1.52411e-09	8.38342e-06	0.00114248
2.8157	3.61365e-11	2.02336e-07	2.7924e-05	1.45455e-09	8.14435e-06	0.00112399
2.81984	3.44871e-11	1.96564e-07	2.74718e-05	1.38816e-09	7.91204e-06	0.00110579
2.82398	3.29128e-11	1.90957e-07	2.70268e-05	1.3248e-09	7.68632e-06	0.00108787
2.82812	3.14103e-11	1.85508e-07	2.65887e-05	1.26432e-09	7.46699e-06	0.00107024
2.83227	2.99762e-11	1.80213e-07	2.61576e-05	1.20659e-09	7.25388e-06	0.00105289
2.83641	2.86074e-11	1.75069e-07	2.57332e-05	1.1515e-09	7.04681e-06	0.0010358
2.84055	2.7301e-11	1.7007e-07	2.53155e-05	1.09891e-09	6.84562e-06	0.00101899
2.84469	2.60542e-11	1.65214e-07	2.49045e-05	1.04872e-09	6.65013e-06	0.00100245
2.84883	2.48642e-11	1.60495e-07	2.44999e-05	1.00082e-09	6.46018e-06	0.000986162
2.85297	2.37284e-11	1.5591e-07	2.41017e-05	9.55107e-10	6.27562e-06	0.000970134
2.85711	2.26444e-11	1.51455e-07	2.37098e-05	9.11475e-10	6.09631e-06	0.00095436
2.86125	2.16098e-11	1.47126e-07	2.33241e-05	8.69831e-10	5.92208e-06	0.000938836
2.86539	2.06224e-11	1.42921e-07	2.29446e-05	8.30087e-10	5.7528e-06	0.000923557
2.86953	1.96801e-11	1.38835e-07	2.2571e-05	7.92155e-10	5.58833e-06	0.00090852
2.87367	1.87807e-11	1.34865e-07	2.22034e-05	7.55953e-10	5.42853e-06	0.000893722
2.87781	1.79223e-11	1.31008e-07	2.18415e-05	7.21403e-10	5.27327e-06	0.000879158
2.88195	1.71031e-11	1.2726e-07	2.14855e-05	6.88428e-10	5.12242e-06	0.000864826
2.88609	1.63213e-11	1.23619e-07	2.11351e-05	6.56958e-10	4.97586e-06	0.000850721
2.89024	1.55751e-11	1.20081e-07	2.07902e-05	6.26923e-10	4.83347e-06	0.00083684
2.89438	1.4863e-11	1.16644e-07	2.04508e-05	5.9826e-10	4.69513e-06	0.00082318
2.89852	1.41834e-11	1.13305e-07	2.01169e-05	5.70904e-10	4.56072e-06	0.000809737
2.90266	1.35348e-11	1.10061e-07	1.97882e-05	5.44796e-10	4.43014e-06	0.000796508
2.9068	1.29158e-11	1.06909e-07	1.94648e-05	5.19881e-10	4.30327e-06	0.00078349
2.91094	1.2325e-11	1.03847e-07	1.91465e-05	4.96103e-10	4.18002e-06	0.00077068
2.91508	1.17613e-11	1.00872e-07	1.88333e-05	4.7341e-10	4.06027e-06	0.000758073
2.91922	1.12232e-11	9.79819e-08	1.85251e-05	4.51753e-10	3.94393e-06	0.000745668
2.92336	1.07098e-11	9.51739e-08	1.82219e-05	4.31086e-10	3.83091e-06	0.00073346
2.9275	1.02198e-11	9.2446e-08	1.79234e-05	4.11362e-10	3.7211e-06	0.000721448
2.93164	9.75212e-12	8.97958e-08	1.76298e-05	3.92539e-10	3.61443e-06	0.000709627
2.93578	9.30584e-12	8.72211e-08	1.73408e-05	3.74576e-10	3.51079e-06	0.000697996
2.93992	8.87996e-12	8.47198e-08	1.70564e-05	3.57433e-10	3.41011e-06	0.00068655
2.94407	8.47353e-12	8.22898e-08	1.67766e-05	3.41073e-10	3.3123e-06	0.000675288
2.94821	8.08566e-12	7.99292e-08	1.65013e-05	3.25461e-10	3.21728e-06	0.000664206
2.95235	7.71552e-12	7.76358e-08	1.62304e-05	3.10563e-10	3.12497e-06	0.000653301
2.95649	7.3623e-12	7.54079e-08	1.59639e-05	2.96345e-10	3.03529e-06	0.000642572
2.96063	7.02522e-12	7.32435e-08	1.57016e-05	2.82777e-10	2.94817e-06	0.000632014
2.96477	6.70354e-12	7.1141e-08	1.54435e-05	2.69829e-10	2.86354e-06	0.000621626
2.96891	6.39657e-12	6.90984e-08	1.51896e-05	2.57473e-10	2.78132e-06	0.000611405
2.97305	6.10363e-12	6.71142e-08	1.49397e-05	2.45681e-10	2.70146e-06	0.000601348
2.97719	5.82409e-12	6.51866e-08	1.46939e-05	2.34429e-10	2.62387e-06	0.000591452
2.98133	5.55732e-12	6.3314e-08	1.4452e-05	2.23691e-10	2.54849e-06	0.000581716
2.98547	5.30276e-12	6.1495e-08	1.4214e-05	2.13445e-10	2.47528e-06	0.000572136
2.98961	5.05983e-12	5.97279e-08	1.39798e-05	2.03667e-10	2.40415e-06	0.000562711
2.99375	4.82802e-12	5.80114e-08	1.37494e-05	1.94336e-10	2.33505e-06	0.000553437
2.99789	4.60681e-12	5.63439e-08	1.35227e-05	1.85432e-10	2.26793e-06	0.000544313
3.00204	4.39571e-12	5.47241e-08	1.32997e-05	1.76935e-10	2.20273e-06	0.000535336
3.00618	4.19428e-12	5.31506e-08	1.30803e-05	1.68827e-10	2.1394e-06	0.000526503
3.01032	4.00206e-12	5.16221e-08	1.28644e-05	1.61089e-10	2.07787e-06	0.000517814
3.01446	3.81863e-12	5.01373e-08	1.2652e-05	1.53706e-10	2.01811e-06	0.000509264
3.0186	3.6436e-12	4.8695e-08	1.2443e-05	1.46661e-10	1.96005e-06	0.000500853
3.02274	3.47658e-12	4.7294e-08	1.22374e-05	1.39938e-10	1.90366e-06	0.000492577
3.02688	3.3172e-12	4.5933e-08	1.20352e-05	1.33523e-10	1.84888e-06	0.000484435
3.03102	3.16512e-12	4.46111e-08	1.18362e-05	1.27401e-10	1.79567e-06	0.000476425
3.03516	3.02e-12	4.33269e-08	1.16404e-05	1.2156e-10	1.74398e-06	0.000468545
3.0393	2.88152e-12	4.20796e-08	1.14478e-05	1.15986e-10	1.69377e-06	0.000460792
3.04344	2.74938e-12	4.0868e-08	1.12583e-05	1.10667e-10	1.645e-06	0.000453165
3.04758	2.6233e-12	3.96911e-08	1.10719e-05	1.05592e-10	1.59763e-06	0.000445662
3.05172	2.50298e-12	3.85479e-08	1.08885e-05	1.00749e-10	1.55162e-06	0.00043828
3.05587	2.38818e-12	3.74375e-08	1.07081e-05	9.61281e-11	1.50692e-06	0.000431017
3.06001	2.27863e-12	3.63589e-08	1.05306e-05	9.17186e-11	1.4635e-06	0.000423873
3.06415	2.1741e-12	3.53112e-08	1.0356e-05	8.75111e-11	1.42133e-06	0.000416845
3.06829	2.07436e-12	3.42935e-08	1.01842e-05	8.34964e-11	1.38037e-06	0.000409931
3.07243	1.97919e-12	3.33051e-08	1.00152e-05	7.96655e-11	1.34058e-06	0.000403129
3.07657	1.88837e-12	3.2345e-08	9.84898e-06	7.60102e-11	1.30194e-06	0.000396438
3.08071	1.80172e-12	3.14124e-08	9.68545e-06	7.25223e-11	1.2644e-06	0.000389856
3.08485	1.71904e-12	3.05066e-08	9.52459e-06	6.91942e-11	1.22794e-06	0.00038338
3.08899	1.64015e-12	2.96268e-08	9.36634e-06	6.60186e-11	1.19253e-06	0.000377011
3.09313	1.56487e-12	2.87722e-08	9.21067e-06	6.29886e-11	1.15813e-06	0.000370745
3.09727	1.49304e-12	2.79422e-08	9.05753e-06	6.00974e-11	1.12472e-06	0.000364581
3.10141	1.42451e-12	2.7136e-08	8.9069e-06	5.73387e-11	1.09227e-06	0.000358517

## Sheet: v=0.0127cms
	Theoretical(VD)	Theoretical(H)	Theoretical(VU)	Theoretical(VD)	Theoretical(H)	Theoretical(VU)					Experiments(VD)	Experiments(H)	Experiments(VU)	Experiments(VD)	Experiments(H)	Experiments(VU)
Pore volume	C (g/L)	C (g/L)	C (g/L)	CR	CR	CR				Pore volume	C (g/L)	C (g/L)	C (g/L)	CR	CR	CR
1.55278e-08	0	0	0	0	0	0				0	0.000212346	0.000212015	0.0004237	0.00854728	0.00853397	0.0170546
0.00621112	0	0	0	0	0	0				0.1	0.000644976	0.000220615	0.00043263	0.0259614	0.00888012	0.0174141
0.0124222	7.94561e-209	2.22663e-216	6.8931e-275	3.19824e-207	8.96254e-215	2.77459e-273				0.2	0.000229215	0.000440238	0.000440569	0.00922627	0.0177203	0.0177336
0.0186333	7.8123e-137	1.77283e-142	1.0187e-181	3.14458e-135	7.13595e-141	4.10044e-180				0.3	0.000661514	0.000661183	0.000660853	0.026627	0.0266137	0.0266004
0.0248444	6.56804e-101	1.36234e-105	3.3982e-135	2.64375e-99	5.48364e-104	1.36783e-133				0.4	0.00660588	0.000881798	0.000457768	0.265898	0.0354938	0.0184259
0.0310556	2.11951e-79	1.67912e-83	2.55397e-107	8.53139e-78	6.75874e-82	1.02801e-105				0.5	0.02294	0.00385795	0.000678052	0.923373	0.155289	0.0272927
0.0372667	4.29216e-65	8.39531e-69	9.22854e-89	1.72766e-63	3.37925e-67	3.71464e-87				0.6	0.047754	0.0078955	0.00111101	1.92218	0.317807	0.04472
0.0434778	6.70865e-55	2.52486e-58	1.59076e-75	2.70034e-53	1.0163e-56	6.40307e-74				0.7	0.048399	0.0174445	0.00239137	1.94814	0.70217	0.0962566
0.0496889	2.83307e-47	1.7556e-50	1.30057e-65	1.14036e-45	7.0666e-49	5.23502e-64				0.8	0.0333542	0.020845	0.00239997	1.34256	0.839046	0.0966028
0.0559	2.32787e-41	2.14082e-44	6.48646e-58	9.37005e-40	8.61716e-43	2.61091e-56				0.9	0.0217016	0.0208539	0.0060125	0.873525	0.839404	0.242013
0.0621111	1.21598e-36	1.54319e-39	9.13128e-52	4.89451e-35	6.2116e-38	3.67549e-50				1	0.0117458	0.0164102	0.00750521	0.472788	0.660538	0.302097
0.0683222	8.57436e-33	1.4243e-35	9.6143e-47	3.45132e-31	5.73305e-34	3.86992e-45				1.1	0.00581802	0.0121781	0.00814952	0.234185	0.490189	0.328032
0.0745333	1.34805e-29	2.817e-32	1.44943e-42	5.42613e-28	1.13389e-30	5.83419e-41				1.2	0.00285807	0.0100669	0.00688636	0.115042	0.405209	0.277187
0.0807444	6.68697e-27	1.70505e-29	4.90391e-39	2.69162e-25	6.86312e-28	1.97391e-37				1.3	0.00159491	0.00541052	0.00647126	0.0641978	0.217782	0.260479
0.0869555	1.34098e-24	4.07333e-27	5.13231e-36	5.39767e-23	1.63958e-25	2.06584e-34				1.4	0.000966141	0.00351099	0.00563081	0.0388888	0.141323	0.226649
0.0931666	1.30374e-22	4.62815e-25	2.10214e-33	5.24778e-21	1.86291e-23	8.46145e-32				1.5	0.000975733	0.00182346	0.00436765	0.0392749	0.0733973	0.175805
0.0993777	7.04183e-21	2.87623e-23	4.01952e-31	2.83445e-19	1.15773e-21	1.61792e-29				1.6	0.000983672	0.00183206	0.00352819	0.0395944	0.0737434	0.142015
0.105589	2.34483e-19	1.08792e-21	4.10576e-29	9.43834e-18	4.37907e-20	1.65263e-27				1.7	0.000568241	0.00141663	0.00290008	0.0228726	0.0570217	0.116733
0.1118	5.21935e-18	2.7215e-20	2.48791e-27	2.10087e-16	1.09545e-18	1.00143e-25				1.8	0.00100087	0.00121289	0.00206095	0.0402867	0.0488208	0.0829567
0.118011	8.27809e-17	4.80745e-19	9.71445e-26	3.33207e-15	1.93508e-17	3.91023e-24				1.9	0.000585109	0.000585771	0.00164519	0.0235516	0.0235782	0.0662216
0.124222	9.84525e-16	6.31948e-18	2.61136e-24	3.96288e-14	2.54369e-16	1.05112e-22				2	0.000806055	0.000806717	0.00123042	0.0324451	0.0324717	0.0495264
0.130433	9.15056e-15	6.44945e-17	5.09831e-23	3.68325e-13	2.59601e-15	2.05215e-21				2.1	0.000602309	0.000602309	0.000813993	0.0242439	0.0242439	0.0327646
0.136644	6.87488e-14	5.29053e-16	7.55274e-22	2.76725e-12	2.12953e-14	3.0401e-20				2.2	0.000822924	0.000186878	0.000610247	0.033124	0.00752214	0.0245634
0.142855	4.29332e-13	3.58961e-15	8.80239e-21	1.72813e-11	1.44488e-13	3.54311e-19				2.3	0.000831523	0.000831193	0.000831854	0.0334702	0.0334569	0.0334835
0.149067	2.28098e-12	2.06311e-14	8.31747e-20	9.18131e-11	8.30435e-13	3.34792e-18				2.4	0.000840123	0.000203416	0.0004151	0.0338163	0.00818781	0.0167085
0.155278	1.05128e-11	1.02476e-13	6.53515e-19	4.23159e-10	4.12482e-12	2.63051e-17				2.5	0.000424031	0.000303416	0.0004237	0.0170679	0.012213	0.0170546
0.161489	4.27322e-11	4.47402e-13	4.36195e-18	1.72004e-09	1.80087e-11	1.75576e-16
0.1677	1.55355e-10	1.74187e-12	2.5187e-17	6.2533e-09	7.0113e-11	1.01382e-15
0.173911	5.11279e-10	6.12261e-12	1.27796e-16	2.05798e-08	2.46445e-10	5.14398e-15
0.180122	1.53905e-09	1.96374e-11	5.77484e-16	6.19495e-08	7.9044e-10	2.32447e-14
0.186333	4.27577e-09	5.80049e-11	2.35129e-15	1.72107e-07	2.33479e-09	9.46432e-14
0.192544	1.10493e-08	1.5906e-10	8.71401e-15	4.44752e-07	6.40243e-09	3.50753e-13
0.198755	2.67414e-08	4.07777e-10	2.96571e-14	1.07639e-06	1.64137e-08	1.19375e-12
0.204967	6.09777e-08	9.83391e-10	9.34159e-14	2.45445e-06	3.95831e-08	3.76015e-12
0.211178	1.31703e-07	2.24303e-09	2.74208e-13	5.30126e-06	9.02856e-08	1.10373e-11
0.217389	2.70703e-07	4.86226e-09	7.54653e-13	1.08962e-05	1.95714e-07	3.0376e-11
0.2236	5.31709e-07	1.00599e-08	1.95781e-12	2.14022e-05	4.04927e-07	7.88052e-11
0.229811	1.00173e-06	1.99414e-08	4.8111e-12	4.03212e-05	8.02675e-07	1.93655e-10
0.236022	1.8162e-06	3.80021e-08	1.12471e-11	7.31051e-05	1.52965e-06	4.52714e-10
0.242233	3.17841e-06	6.98353e-08	2.51094e-11	0.000127936	2.81099e-06	1.0107e-09
0.248444	5.38331e-06	1.24095e-07	5.37212e-11	0.000216687	4.99503e-06	2.16237e-09
0.254655	8.84574e-06	2.13758e-07	1.10492e-10	0.000356056	8.60412e-06	4.44747e-09
0.260867	1.41323e-05	3.57729e-07	2.19089e-10	0.000568848	1.43992e-05	8.8187e-09
0.267078	2.19961e-05	5.82819e-07	4.19892e-10	0.000885378	2.34594e-05	1.69014e-08
0.273289	3.34128e-05	9.26108e-07	7.79643e-10	0.00134492	3.72774e-05	3.13819e-08
0.2795	4.96168e-05	1.43771e-06	1.40546e-09	0.00199716	5.78702e-05	5.65722e-08
0.285711	7.21344e-05	2.18388e-06	2.46464e-09	0.00290353	8.79046e-05	9.92057e-08
0.291922	0.000102813	3.25044e-06	4.21181e-09	0.00413838	0.000130836	1.69532e-07
0.298133	0.000143843	4.74651e-06	7.02544e-09	0.00578991	0.000191055	2.82786e-07
0.304344	0.000197772	6.80825e-06	1.14556e-08	0.00796064	0.000274043	4.61106e-07
0.310555	0.000267507	9.60281e-06	1.82851e-08	0.0107676	0.000386529	7.36005e-07
0.316767	0.000356307	1.33321e-05	2.86064e-08	0.014342	0.000536638	1.15145e-06
0.322978	0.000467759	1.82362e-05	4.3916e-08	0.0188281	0.000734036	1.76769e-06
0.329189	0.000605744	2.45967e-05	6.62286e-08	0.0243822	0.000990058	2.66581e-06
0.3354	0.000774388	3.27394e-05	9.82122e-08	0.0311704	0.00131781	3.9532e-06
0.341611	0.000978006	4.3036e-05	1.43346e-07	0.0393663	0.00173227	5.76991e-06
0.347822	0.00122102	5.59058e-05	2.061e-07	0.0491482	0.0022503	8.29586e-06
0.354033	0.0015079	7.18156e-05	2.9214e-07	0.0606954	0.0028907	1.17591e-05
0.360244	0.00184304	9.12793e-05	4.08552e-07	0.0741856	0.00367414	1.64449e-05
0.366455	0.00223072	0.000114857	5.64091e-07	0.0897903	0.00462317	2.27056e-05
0.372666	0.00267496	0.00014315	7.69443e-07	0.107672	0.00576202	3.09713e-05
0.378878	0.00317946	0.000176801	1.03751e-06	0.127979	0.00711653	4.17614e-05
0.385089	0.0037475	0.000216486	1.38369e-06	0.150843	0.00871393	5.5696e-05
0.3913	0.00438186	0.000262911	1.82622e-06	0.176377	0.0105826	7.35082e-05
0.397511	0.00508475	0.000316804	2.38639e-06	0.20467	0.0127519	9.60563e-05
0.403722	0.00585773	0.000378909	3.08896e-06	0.235784	0.0152517	0.000124336
0.409933	0.00670169	0.000449978	3.96236e-06	0.269754	0.0181124	0.000159491
0.416144	0.00761677	0.000530762	5.03898e-06	0.306587	0.0213641	0.000202827
0.422355	0.00860235	0.000622004	6.35546e-06	0.346259	0.0250367	0.000255818
0.428566	0.00965706	0.000724429	7.9529e-06	0.388713	0.0291595	0.000320117
0.434778	0.0107788	0.000838734	9.87704e-06	0.433863	0.0337604	0.000397567
0.440989	0.0119645	0.000965584	1.21784e-05	0.481592	0.0388664	0.000490202
0.4472	0.0132107	0.0011056	1.49125e-05	0.531754	0.0445022	0.000600254
0.453411	0.0145131	0.00125935	1.81398e-05	0.584177	0.0506907	0.000730156
0.459622	0.0158667	0.00142733	2.19256e-05	0.638659	0.0574526	0.000882542
0.465833	0.0172659	0.00161001	2.63404e-05	0.694979	0.0648055	0.00106024
0.472044	0.0187047	0.00180774	3.14594e-05	0.752894	0.0727646	0.00126629
0.478255	0.0201766	0.00202083	3.73626e-05	0.812143	0.0813416	0.00150391
0.484466	0.0216749	0.00224947	4.41343e-05	0.872449	0.090545	0.00177648
0.490678	0.0231923	0.00249381	5.18632e-05	0.933527	0.10038	0.00208758
0.496889	0.0247215	0.00275388	6.06418e-05	0.99508	0.110848	0.00244093
0.5031	0.026255	0.00302963	7.05661e-05	1.05681	0.121948	0.0028404
0.509311	0.0277855	0.00332092	8.17352e-05	1.11841	0.133672	0.00328998
0.515522	0.0293053	0.00362751	9.42508e-05	1.17959	0.146013	0.00379375
0.521733	0.0308072	0.00394908	0.000108217	1.24004	0.158957	0.0043559
0.527944	0.0322839	0.00428523	0.000123738	1.29948	0.172488	0.00498066
0.534155	0.0337286	0.00463545	0.000140921	1.35763	0.186585	0.00567231
0.540366	0.0351345	0.00499918	0.000159872	1.41422	0.201225	0.00643513
0.546578	0.0364954	0.00537576	0.000180699	1.469	0.216383	0.00727341
0.552789	0.0378054	0.00576445	0.000203504	1.52173	0.232029	0.00819139
0.559	0.039059	0.00616447	0.000228394	1.57219	0.24813	0.00919323
0.565211	0.0402511	0.00657495	0.000255468	1.62017	0.264653	0.010283
0.571422	0.0413774	0.00699498	0.000284826	1.66551	0.28156	0.0114647
0.577633	0.0424336	0.00742359	0.000316563	1.70802	0.298812	0.0127422
0.583844	0.0434165	0.00785978	0.000350769	1.74758	0.316369	0.014119
0.590055	0.0443229	0.00830248	0.00038753	1.78407	0.334189	0.0155987
0.596266	0.0451504	0.00875064	0.000426927	1.81738	0.352228	0.0171845
0.602477	0.0458971	0.00920313	0.000469035	1.84743	0.370441	0.0188795
0.608689	0.0465616	0.00965885	0.000513923	1.87418	0.388785	0.0206862
0.6149	0.0471429	0.0101167	0.000561651	1.89758	0.407212	0.0226074
0.621111	0.0476406	0.0105754	0.000612273	1.91761	0.425678	0.024645
0.627322	0.0480547	0.011034	0.000665837	1.93428	0.444137	0.026801
0.633533	0.0483856	0.0114913	0.000722381	1.9476	0.462543	0.029077
0.639744	0.0486341	0.0119461	0.000781934	1.9576	0.480852	0.0314741
0.645955	0.0488016	0.0123975	0.000844518	1.96435	0.499019	0.0339933
0.652166	0.0488895	0.0128442	0.000910147	1.96788	0.517	0.0366349
0.658377	0.0488998	0.0132853	0.000978823	1.9683	0.534755	0.0393992
0.664589	0.0488347	0.0137198	0.00105054	1.96568	0.552243	0.042286
0.6708	0.0486966	0.0141466	0.00112529	1.96012	0.569423	0.0452947
0.677011	0.0484881	0.0145648	0.00120304	1.95173	0.586258	0.0484243
0.683222	0.0482122	0.0149736	0.00128376	1.94062	0.602713	0.0516736
0.689433	0.0478719	0.0153721	0.00136742	1.92692	0.618752	0.0550408
0.695644	0.0474704	0.0157595	0.00145395	1.91076	0.634344	0.058524
0.701855	0.0470111	0.016135	0.00154331	1.89227	0.649459	0.0621207
0.708066	0.0464972	0.0164979	0.00163542	1.87159	0.664067	0.0658284
0.714277	0.0459323	0.0168476	0.00173021	1.84885	0.678144	0.0696439
0.720489	0.0453198	0.0171835	0.0018276	1.8242	0.691665	0.0735639
0.7267	0.0446633	0.0175051	0.00192749	1.79777	0.704607	0.0775847
0.732911	0.0439662	0.0178118	0.00202979	1.76971	0.716953	0.0817025
0.739122	0.0432321	0.0181032	0.0021344	1.74016	0.728684	0.085913
0.745333	0.0424644	0.018379	0.00224119	1.70926	0.739784	0.0902116
0.751544	0.0416665	0.0186388	0.00235006	1.67715	0.750242	0.0945938
0.757755	0.0408417	0.0188823	0.00246088	1.64394	0.760045	0.0990545
0.763966	0.0399932	0.0191094	0.00257352	1.60979	0.769185	0.103589
0.770177	0.0391242	0.0193198	0.00268786	1.57481	0.777655	0.108191
0.776388	0.0382377	0.0195135	0.00280375	1.53913	0.78545	0.112855
0.7826	0.0373367	0.0196903	0.00292105	1.50287	0.792567	0.117577
0.788811	0.036424	0.0198502	0.00303962	1.46613	0.799005	0.12235
0.795022	0.0355023	0.0199933	0.00315931	1.42903	0.804764	0.127167
0.801233	0.0345741	0.0201196	0.00327997	1.39167	0.809847	0.132024
0.807444	0.0336419	0.0202292	0.00340146	1.35414	0.814258	0.136914
0.813655	0.032708	0.0203222	0.00352361	1.31655	0.818002	0.141831
0.819866	0.0317746	0.0203988	0.00364629	1.27898	0.821086	0.146769
0.826077	0.0308436	0.0204592	0.00376932	1.24151	0.823518	0.151721
0.832288	0.029917	0.0205037	0.00389256	1.20421	0.825308	0.156682
0.8385	0.0289967	0.0205325	0.00401585	1.16716	0.826466	0.161645
0.844711	0.0280841	0.0205459	0.00413904	1.13043	0.827005	0.166603
0.850922	0.0271809	0.0205442	0.00426198	1.09408	0.826938	0.171552
0.857133	0.0262884	0.0205278	0.00438452	1.05815	0.826277	0.176484
0.863344	0.0254079	0.020497	0.0045065	1.02271	0.825038	0.181394
0.869555	0.0245405	0.0204522	0.00462779	0.987795	0.823236	0.186276
0.875766	0.0236873	0.0203939	0.00474824	0.953452	0.820888	0.191124
0.881977	0.0228492	0.0203224	0.0048677	0.919717	0.81801	0.195933
0.888188	0.022027	0.0202381	0.00498604	0.886623	0.814619	0.200696
0.8944	0.0212215	0.0201416	0.00510312	0.854199	0.810733	0.205409
0.900611	0.0204332	0.0200332	0.00521882	0.822469	0.80637	0.210066
0.906822	0.0196627	0.0199134	0.005333	0.791456	0.801549	0.214662
0.913033	0.0189105	0.0197827	0.00544554	0.761177	0.796288	0.219192
0.919244	0.0181768	0.0196416	0.00555633	0.731648	0.790606	0.223651
0.925455	0.0174621	0.0194904	0.00566524	0.702878	0.784522	0.228035
0.931666	0.0167665	0.0193298	0.00577217	0.674878	0.778056	0.232339
0.937877	0.0160901	0.0191601	0.00587701	0.647653	0.771225	0.236559
0.944088	0.0154331	0.0189818	0.00597967	0.621207	0.76405	0.240691
0.9503	0.0147954	0.0187955	0.00608004	0.595541	0.756549	0.244731
0.956511	0.0141771	0.0186015	0.00617803	0.570653	0.748741	0.248676
0.962722	0.0135781	0.0184003	0.00627357	0.546541	0.740644	0.252521
0.968933	0.0129982	0.0181925	0.00636656	0.5232	0.732278	0.256265
0.975144	0.0124373	0.0179784	0.00645694	0.500622	0.72366	0.259902
0.981355	0.0118952	0.0177585	0.00654463	0.478802	0.714808	0.263432
0.987566	0.0113716	0.0175332	0.00662957	0.457727	0.70574	0.266851
0.993777	0.0108664	0.017303	0.00671169	0.437389	0.696473	0.270157
0.999988	0.0103791	0.0170682	0.00679095	0.417776	0.687024	0.273347
1.0062	0.0099095	0.0168294	0.0068673	0.398874	0.67741	0.27642
1.01241	0.00945725	0.0165868	0.00694068	0.38067	0.667646	0.279374
1.01862	0.00902198	0.0163409	0.00701106	0.36315	0.657749	0.282207
1.02483	0.00860333	0.0160921	0.00707841	0.346298	0.647734	0.284918
1.03104	0.00820091	0.0158407	0.00714268	0.3301	0.637615	0.287505
1.03726	0.00781433	0.0155871	0.00720387	0.31454	0.627407	0.289968
1.04347	0.00744318	0.0153317	0.00726195	0.2996	0.617124	0.292305
1.04968	0.00708705	0.0150747	0.00731689	0.285265	0.60678	0.294517
1.05589	0.00674552	0.0148165	0.0073687	0.271518	0.596387	0.296602
1.0621	0.00641817	0.0145574	0.00741736	0.258342	0.585958	0.298561
1.06831	0.00610458	0.0142977	0.00746287	0.245719	0.575505	0.300393
1.07452	0.00580433	0.0140377	0.00750522	0.233634	0.565039	0.302098
1.08073	0.00551699	0.0137776	0.00754444	0.222068	0.554572	0.303676
1.08694	0.00524215	0.0135178	0.00758052	0.211005	0.544114	0.305128
1.09315	0.00497939	0.0132585	0.00761347	0.200429	0.533675	0.306455
1.09937	0.0047283	0.0129999	0.00764332	0.190322	0.523266	0.307656
1.10558	0.00448846	0.0127422	0.00767008	0.180668	0.512894	0.308733
1.11179	0.00425949	0.0124857	0.00769377	0.171451	0.502568	0.309687
1.118	0.00404097	0.0122305	0.00771443	0.162656	0.492298	0.310519
1.12421	0.00383253	0.0119769	0.00773207	0.154266	0.48209	0.311229
1.13042	0.00363379	0.0117251	0.00774674	0.146266	0.471953	0.311819
1.13663	0.00344436	0.0114751	0.00775846	0.138641	0.461892	0.312291
1.14284	0.0032639	0.0112272	0.00776727	0.131377	0.451915	0.312646
1.14905	0.00309203	0.0109816	0.00777322	0.124459	0.442028	0.312885
1.15527	0.00292842	0.0107383	0.00777634	0.117874	0.432236	0.313011
1.16148	0.00277272	0.0104976	0.00777668	0.111607	0.422544	0.313024
1.16769	0.00262462	0.0102594	0.00777428	0.105645	0.412959	0.312928
1.1739	0.00248378	0.010024	0.00776919	0.0999762	0.403483	0.312723
1.18011	0.0023499	0.00979143	0.00776146	0.0945875	0.394121	0.312412
1.18632	0.00222269	0.00956179	0.00775114	0.0894669	0.384878	0.311996
1.19253	0.00210184	0.00933518	0.00773829	0.0846027	0.375756	0.311479
1.19874	0.00198709	0.00911166	0.00772295	0.0799836	0.36676	0.310862
1.20495	0.00187815	0.00889132	0.00770519	0.0755988	0.357891	0.310147
1.21117	0.00177478	0.00867422	0.00768506	0.0714377	0.349152	0.309336
1.21738	0.0016767	0.00846042	0.00766261	0.06749	0.340546	0.308433
1.22359	0.00158369	0.00824996	0.0076379	0.0637461	0.332075	0.307438
1.2298	0.0014955	0.00804289	0.007611	0.0601965	0.32374	0.306356
1.23601	0.00141192	0.00783925	0.00758197	0.0568321	0.315543	0.305187
1.24222	0.00133272	0.00763907	0.00755085	0.0536442	0.307485	0.303934
1.24843	0.00125769	0.00744237	0.00751772	0.0506243	0.299568	0.302601
1.25464	0.00118665	0.00724917	0.00748263	0.0477645	0.291791	0.301188
1.26085	0.00111938	0.00705949	0.00744564	0.0450569	0.284156	0.299699
1.26707	0.00105571	0.00687334	0.00740683	0.0424942	0.276663	0.298137
1.27328	0.000995471	0.00669073	0.00736623	0.0400694	0.269313	0.296503
1.27949	0.000938481	0.00651165	0.00732393	0.0377754	0.262105	0.2948
1.2857	0.000884583	0.0063361	0.00727998	0.0356059	0.255039	0.293031
1.29191	0.000833622	0.00616408	0.00723444	0.0335547	0.248114	0.291198
1.29812	0.00078545	0.00599556	0.00718737	0.0316156	0.241331	0.289303
1.30433	0.000739924	0.00583055	0.00713883	0.0297832	0.234689	0.28735
1.31054	0.000696911	0.00566901	0.00708888	0.0280518	0.228187	0.285339
1.31675	0.000656281	0.00551094	0.00703759	0.0264164	0.221824	0.283274
1.32297	0.000617911	0.0053563	0.006985	0.0248719	0.2156	0.281158
1.32918	0.000581683	0.00520506	0.00693119	0.0234137	0.209512	0.278992
1.33539	0.000547485	0.0050572	0.0068762	0.0220372	0.203561	0.276779
1.3416	0.000515211	0.00491269	0.0068201	0.0207381	0.197744	0.27452
1.34781	0.000484759	0.00477149	0.00676295	0.0195124	0.192061	0.27222
1.35402	0.000456033	0.00463357	0.00670479	0.0183561	0.186509	0.269879
1.36023	0.000428939	0.00449889	0.00664568	0.0172655	0.181088	0.2675
1.36644	0.000403391	0.0043674	0.00658568	0.0162372	0.175795	0.265085
1.37265	0.000379306	0.00423908	0.00652485	0.0152677	0.17063	0.262636
1.37887	0.000356603	0.00411386	0.00646322	0.0143539	0.16559	0.260155
1.38508	0.000335208	0.00399173	0.00640087	0.0134927	0.160674	0.257646
1.39129	0.00031505	0.00387261	0.00633783	0.0126813	0.155879	0.255108
1.3975	0.00029606	0.00375648	0.00627416	0.0119169	0.151205	0.252545
1.40371	0.000278174	0.00364329	0.0062099	0.011197	0.146648	0.249959
1.40992	0.000261331	0.00353298	0.00614511	0.010519	0.142208	0.247351
1.41613	0.000245473	0.00342551	0.00607982	0.00988071	0.137882	0.244723
1.42234	0.000230546	0.00332083	0.0060141	0.00927984	0.133669	0.242077
1.42855	0.000216496	0.00321889	0.00594798	0.00871432	0.129566	0.239416
1.43477	0.000203275	0.00311965	0.0058815	0.00818214	0.125571	0.23674
1.44098	0.000190835	0.00302304	0.00581471	0.00768144	0.121683	0.234052
1.44719	0.000179134	0.00292903	0.00574765	0.00721042	0.117898	0.231352
1.4534	0.000168127	0.00283756	0.00568036	0.00676741	0.114217	0.228644
1.45961	0.000157777	0.00274859	0.00561288	0.00635079	0.110635	0.225928
1.46582	0.000148045	0.00266205	0.00554525	0.00595907	0.107152	0.223206
1.47203	0.000138896	0.00257791	0.00547751	0.00559081	0.103765	0.220479
1.47824	0.000130297	0.00249611	0.00540969	0.00524467	0.100473	0.217749
1.48445	0.000122215	0.0024166	0.00534182	0.00491935	0.0972721	0.215017
1.49067	0.00011462	0.00233933	0.00527395	0.00461366	0.094162	0.212285
1.49688	0.000107485	0.00226426	0.00520611	0.00432645	0.0911402	0.209554
1.50309	0.000100782	0.00219133	0.00513832	0.00405665	0.0882048	0.206826
1.5093	9.44864e-05	0.0021205	0.00507062	0.00380324	0.0853537	0.204101
1.51551	8.85739e-05	0.00205172	0.00500304	0.00356524	0.0825851	0.201381
1.52172	8.3022e-05	0.00198494	0.00493561	0.00334177	0.079897	0.198666
1.52793	7.78094e-05	0.00192011	0.00486835	0.00313196	0.0772876	0.195959
1.53414	7.29162e-05	0.00185719	0.0048013	0.002935	0.0747549	0.19326
1.54035	6.83233e-05	0.00179613	0.00473447	0.00275013	0.0722972	0.19057
1.54657	6.40129e-05	0.00173689	0.0046679	0.00257662	0.0699126	0.187891
1.55278	5.99681e-05	0.00167942	0.00460161	0.00241381	0.0675993	0.185222
1.55899	5.6173e-05	0.00162367	0.00453561	0.00226106	0.0653556	0.182566
1.5652	5.26128e-05	0.00156962	0.00446994	0.00211775	0.0631796	0.179923
1.57141	4.92732e-05	0.0015172	0.00440462	0.00198333	0.0610697	0.177293
1.57762	4.61409e-05	0.00146638	0.00433966	0.00185725	0.0590242	0.174678
1.58383	4.32035e-05	0.00141712	0.00427508	0.00173901	0.0570414	0.172079
1.59004	4.04492e-05	0.00136938	0.0042109	0.00162815	0.0551197	0.169496
1.59625	3.78668e-05	0.00132311	0.00414715	0.0015242	0.0532574	0.16693
1.60247	3.5446e-05	0.00127828	0.00408383	0.00142676	0.051453	0.164381
1.60868	3.31768e-05	0.00123485	0.00402096	0.00133542	0.0497049	0.16185
1.61489	3.10499e-05	0.00119278	0.00395856	0.00124981	0.0480116	0.159339
1.6211	2.90568e-05	0.00115204	0.00389665	0.00116958	0.0463716	0.156847
1.62731	2.71892e-05	0.00111259	0.00383523	0.00109441	0.0447834	0.154374
1.63352	2.54393e-05	0.00107438	0.00377432	0.00102397	0.0432457	0.151923
1.63973	2.37999e-05	0.0010374	0.00371393	0.000957987	0.0417569	0.149492
1.64594	2.22643e-05	0.00100159	0.00365407	0.000896174	0.0403158	0.147082
1.65215	2.08259e-05	0.000966942	0.00359475	0.000838278	0.038921	0.144695
1.65837	1.94788e-05	0.000933406	0.00353599	0.000784056	0.0375711	0.142329
1.66458	1.82174e-05	0.000900955	0.00347779	0.000733279	0.0362649	0.139987
1.67079	1.70362e-05	0.000869558	0.00342016	0.000685734	0.0350012	0.137667
1.677	1.59303e-05	0.000839184	0.00336311	0.000641219	0.0337786	0.135371
1.68321	1.48949e-05	0.000809804	0.00330664	0.000599546	0.0325959	0.133098
1.68942	1.39258e-05	0.000781387	0.00325077	0.000560536	0.0314521	0.130849
1.69563	1.30187e-05	0.000753906	0.00319549	0.000524023	0.030346	0.128624
1.70184	1.21697e-05	0.000727334	0.00314083	0.00048985	0.0292764	0.126423
1.70805	1.13752e-05	0.000701641	0.00308676	0.00045787	0.0282422	0.124247
1.71427	1.06317e-05	0.000676803	0.00303332	0.000427945	0.0272425	0.122096
1.72048	9.93615e-06	0.000652794	0.00298049	0.000399946	0.026276	0.11997
1.72669	9.28537e-06	0.000629588	0.00292828	0.000373751	0.0253419	0.117868
1.7329	8.67657e-06	0.00060716	0.0028767	0.000349246	0.0244392	0.115792
1.73911	8.10711e-06	0.000585488	0.00282575	0.000326324	0.0235669	0.113741
1.74532	7.57447e-06	0.000564547	0.00277542	0.000304885	0.022724	0.111715
1.75153	7.07633e-06	0.000544315	0.00272573	0.000284834	0.0219096	0.109715
1.75774	6.61048e-06	0.000524771	0.00267666	0.000266083	0.0211229	0.10774
1.76395	6.17487e-06	0.000505891	0.00262823	0.000248549	0.020363	0.105791
1.77017	5.76757e-06	0.000487657	0.00258044	0.000232154	0.019629	0.103867
1.77638	5.38677e-06	0.000470046	0.00253327	0.000216827	0.0189201	0.101968
1.78259	5.03078e-06	0.000453041	0.00248674	0.000202497	0.0182356	0.100096
1.7888	4.698e-06	0.00043662	0.00244085	0.000189102	0.0175747	0.0982481
1.79501	4.38695e-06	0.000420766	0.00239558	0.000176582	0.0169365	0.0964261
1.80122	4.09622e-06	0.000405461	0.00235094	0.00016488	0.0163205	0.0946294
1.80743	3.82452e-06	0.000390687	0.00230694	0.000153943	0.0157258	0.092858
1.81364	3.57061e-06	0.000376426	0.00226356	0.000143723	0.0151518	0.0911119
1.81985	3.33335e-06	0.000362663	0.0022208	0.000134173	0.0145978	0.0893909
1.82607	3.11167e-06	0.00034938	0.00217867	0.00012525	0.0140631	0.0876949
1.83228	2.90455e-06	0.000336562	0.00213715	0.000116913	0.0135472	0.0860239
1.83849	2.71105e-06	0.000324195	0.00209625	0.000109124	0.0130494	0.0843777
1.8447	2.53029e-06	0.000312262	0.00205597	0.000101848	0.0125691	0.0827561
1.85091	2.36144e-06	0.00030075	0.00201629	9.50519e-05	0.0121057	0.0811591
1.85712	2.20373e-06	0.000289646	0.00197722	8.87039e-05	0.0116587	0.0795865
1.86333	2.05644e-06	0.000278934	0.00193876	8.2775e-05	0.0112276	0.0780381
1.86954	1.91888e-06	0.000268603	0.00190089	7.7238e-05	0.0108117	0.0765139
1.87575	1.79042e-06	0.000258639	0.00186361	7.20672e-05	0.0104106	0.0750135
1.88197	1.67046e-06	0.00024903	0.00182693	6.72389e-05	0.0100239	0.0735369
1.88818	1.55846e-06	0.000239765	0.00179083	6.27305e-05	0.00965093	0.0720838
1.89439	1.45388e-06	0.000230831	0.00175531	5.85213e-05	0.00929133	0.0706541
1.9006	1.35625e-06	0.000222218	0.00172036	5.45915e-05	0.00894463	0.0692475
1.90681	1.26511e-06	0.000213914	0.00168599	5.09228e-05	0.00861038	0.067864
1.91302	1.18003e-06	0.000205909	0.00165218	4.74982e-05	0.00828817	0.0665032
1.91923	1.10062e-06	0.000198193	0.00161894	4.43016e-05	0.00797759	0.0651649
1.92544	1.02649e-06	0.000190756	0.00158625	4.13179e-05	0.00767823	0.063849
1.93165	9.57309e-07	0.000183588	0.0015541	3.85333e-05	0.00738971	0.0625553
1.93787	8.92744e-07	0.00017668	0.00152251	3.59344e-05	0.00711165	0.0612834
1.94408	8.32492e-07	0.000170023	0.00149145	3.35092e-05	0.00684371	0.0600332
1.95029	7.76267e-07	0.000163609	0.00146092	3.1246e-05	0.00658552	0.0588045
1.9565	7.23805e-07	0.000157428	0.00143092	2.91343e-05	0.00633674	0.057597
1.96271	6.74855e-07	0.000151474	0.00140144	2.7164e-05	0.00609706	0.0564104
1.96892	6.29184e-07	0.000145737	0.00137248	2.53257e-05	0.00586615	0.0552447
1.97513	5.86577e-07	0.000140211	0.00134403	2.36107e-05	0.00564371	0.0540994
1.98134	5.46829e-07	0.000134887	0.00131608	2.20108e-05	0.00542943	0.0529744
1.98755	5.09751e-07	0.00012976	0.00128863	2.05183e-05	0.00522304	0.0518695
1.99377	4.75164e-07	0.000124821	0.00126167	1.91262e-05	0.00502425	0.0507843
1.99998	4.42905e-07	0.000120065	0.0012352	1.78276e-05	0.0048328	0.0497187
2.00619	4.12816e-07	0.000115484	0.0012092	1.66165e-05	0.00464843	0.0486724
2.0124	3.84755e-07	0.000111073	0.00118368	1.5487e-05	0.00447088	0.0476451
2.01861	3.58584e-07	0.000106826	0.00115863	1.44336e-05	0.00429992	0.0466367
2.02482	3.3418e-07	0.000102736	0.00113403	1.34513e-05	0.00413531	0.0456468
2.03103	3.11422e-07	9.87988e-05	0.0011099	1.25353e-05	0.00397682	0.0446752
2.03724	2.90202e-07	9.5008e-05	0.00108621	1.16811e-05	0.00382423	0.0437217
2.04345	2.70417e-07	9.13585e-05	0.00106296	1.08847e-05	0.00367733	0.042786
2.04967	2.51969e-07	8.78455e-05	0.00104015	1.01422e-05	0.00353593	0.0418678
2.05588	2.3477e-07	8.44638e-05	0.00101777	9.4499e-06	0.00339981	0.040967
2.06209	2.18736e-07	8.12089e-05	0.000995817	8.80451e-06	0.00326879	0.0400833
2.0683	2.03789e-07	7.80761e-05	0.00097428	8.20286e-06	0.00314269	0.0392164
2.07451	1.89856e-07	7.5061e-05	0.000953155	7.64201e-06	0.00302133	0.0383661
2.08072	1.76868e-07	7.21593e-05	0.000932436	7.11923e-06	0.00290453	0.0375321
2.08693	1.64762e-07	6.93669e-05	0.000912116	6.63194e-06	0.00279213	0.0367142
2.09314	1.53479e-07	6.66799e-05	0.000892191	6.17777e-06	0.00268398	0.0359122
2.09935	1.42962e-07	6.40944e-05	0.000872654	5.75447e-06	0.00257991	0.0351258
2.10557	1.33161e-07	6.16067e-05	0.000853499	5.35997e-06	0.00247977	0.0343547
2.11178	1.24028e-07	5.92131e-05	0.000834719	4.99233e-06	0.00238343	0.0335988
2.11799	1.15516e-07	5.69104e-05	0.00081631	4.64972e-06	0.00229074	0.0328578
2.1242	1.07585e-07	5.46951e-05	0.000798265	4.33047e-06	0.00220157	0.0321315
2.13041	1.00194e-07	5.2564e-05	0.000780579	4.03298e-06	0.00211579	0.0314196
2.13662	9.33079e-08	5.0514e-05	0.000763245	3.7558e-06	0.00203327	0.0307219
2.14283	8.68917e-08	4.85421e-05	0.000746259	3.49753e-06	0.0019539	0.0300382
2.14904	8.09138e-08	4.66455e-05	0.000729614	3.25691e-06	0.00187756	0.0293682
2.15525	7.53444e-08	4.48213e-05	0.000713304	3.03274e-06	0.00180413	0.0287117
2.16147	7.01559e-08	4.30668e-05	0.000697325	2.82389e-06	0.00173351	0.0280685
2.16768	6.53225e-08	4.13796e-05	0.00068167	2.62934e-06	0.0016656	0.0274384
2.17389	6.08199e-08	3.9757e-05	0.000666335	2.4481e-06	0.00160029	0.0268211
2.1801	5.66257e-08	3.81967e-05	0.000651313	2.27928e-06	0.00153748	0.0262164
2.18631	5.2719e-08	3.66963e-05	0.0006366	2.12203e-06	0.00147709	0.0256242
2.19252	4.90802e-08	3.52537e-05	0.00062219	1.97556e-06	0.00141902	0.0250442
2.19873	4.5691e-08	3.38665e-05	0.000608077	1.83914e-06	0.00136318	0.0244761
2.20494	4.25344e-08	3.25329e-05	0.000594257	1.71208e-06	0.0013095	0.0239198
2.21115	3.95946e-08	3.12507e-05	0.000580725	1.59375e-06	0.00125789	0.0233751
2.21737	3.68568e-08	3.0018e-05	0.000567475	1.48355e-06	0.00120828	0.0228418
2.22358	3.43072e-08	2.8833e-05	0.000554502	1.38092e-06	0.00116058	0.0223196
2.22979	3.1933e-08	2.76939e-05	0.000541802	1.28535e-06	0.00111472	0.0218084
2.236	2.97221e-08	2.65989e-05	0.00052937	1.19636e-06	0.00107065	0.021308
2.24221	2.76634e-08	2.55463e-05	0.0005172	1.1135e-06	0.00102828	0.0208181
2.24842	2.57466e-08	2.45347e-05	0.000505287	1.03634e-06	0.000987561	0.0203387
2.25463	2.39618e-08	2.35623e-05	0.000493628	9.64501e-07	0.000948422	0.0198694
2.26084	2.23e-08	2.26278e-05	0.000482218	8.97614e-07	0.000910806	0.0194101
2.26705	2.07529e-08	2.17296e-05	0.000471051	8.35339e-07	0.000874654	0.0189606
2.27327	1.93126e-08	2.08665e-05	0.000460124	7.77362e-07	0.000839911	0.0185208
2.27948	1.79716e-08	2.0037e-05	0.000449432	7.23388e-07	0.000806524	0.0180904
2.28569	1.67233e-08	1.924e-05	0.00043897	6.73142e-07	0.00077444	0.0176693
2.2919	1.55613e-08	1.8474e-05	0.000428734	6.26367e-07	0.00074361	0.0172572
2.29811	1.44796e-08	1.77381e-05	0.000418719	5.82826e-07	0.000713986	0.0168541
2.30432	1.34726e-08	1.70309e-05	0.000408923	5.42296e-07	0.000685523	0.0164598
2.31053	1.25354e-08	1.63515e-05	0.00039934	5.04571e-07	0.000658174	0.0160741
2.31674	1.1663e-08	1.56987e-05	0.000389966	4.69456e-07	0.000631899	0.0156968
2.32295	1.08511e-08	1.50715e-05	0.000380797	4.36774e-07	0.000606655	0.0153277
2.32917	1.00954e-08	1.4469e-05	0.000371829	4.06355e-07	0.000582403	0.0149667
2.33538	9.39203e-09	1.38902e-05	0.000363059	3.78045e-07	0.000559104	0.0146137
2.34159	8.73746e-09	1.33342e-05	0.000354482	3.51697e-07	0.000536723	0.0142685
2.3478	8.12829e-09	1.28e-05	0.000346095	3.27177e-07	0.000515223	0.0139309
2.35401	7.5614e-09	1.2287e-05	0.000337893	3.04359e-07	0.000494571	0.0136008
2.36022	7.03385e-09	1.17941e-05	0.000329874	2.83124e-07	0.000474734	0.013278
2.36643	6.54294e-09	1.13208e-05	0.000322033	2.63364e-07	0.00045568	0.0129624
2.37264	6.08614e-09	1.08661e-05	0.000314367	2.44977e-07	0.000437379	0.0126538
2.37885	5.66108e-09	1.04294e-05	0.000306873	2.27868e-07	0.000419802	0.0123521
2.38507	5.26558e-09	1.00101e-05	0.000299546	2.11948e-07	0.000402921	0.0120572
2.39128	4.89758e-09	9.60728e-06	0.000292384	1.97136e-07	0.000386709	0.011769
2.39749	4.55519e-09	9.22048e-06	0.000285384	1.83354e-07	0.000371139	0.0114872
2.4037	4.23664e-09	8.84902e-06	0.000278541	1.70532e-07	0.000356188	0.0112117
2.40991	3.94026e-09	8.49231e-06	0.000271853	1.58602e-07	0.000341829	0.0109425
2.41612	3.66453e-09	8.14977e-06	0.000265316	1.47503e-07	0.000328042	0.0106794
2.42233	3.40801e-09	7.82086e-06	0.000258928	1.37178e-07	0.000314803	0.0104223
2.42854	3.16937e-09	7.50504e-06	0.000252685	1.27572e-07	0.00030209	0.010171
2.43475	2.94737e-09	7.20179e-06	0.000246584	1.18637e-07	0.000289884	0.00992543
2.44097	2.74086e-09	6.91063e-06	0.000240623	1.10324e-07	0.000278164	0.00968547
2.44718	2.54876e-09	6.63108e-06	0.000234798	1.02592e-07	0.000266912	0.00945101
2.45339	2.37007e-09	6.36268e-06	0.000229107	9.53991e-08	0.000256109	0.00922193
2.4596	2.20385e-09	6.10501e-06	0.000223546	8.87087e-08	0.000245737	0.0089981
2.46581	2.04925e-09	5.85763e-06	0.000218114	8.24856e-08	0.000235779	0.00877943
2.47202	1.90545e-09	5.62015e-06	0.000212806	7.66974e-08	0.00022622	0.0085658
2.47823	1.7717e-09	5.39217e-06	0.000207621	7.13138e-08	0.000217044	0.00835711
2.48444	1.6473e-09	5.17332e-06	0.000202557	6.63066e-08	0.000208235	0.00815324
2.49065	1.5316e-09	4.96324e-06	0.000197609	6.16496e-08	0.000199779	0.0079541
2.49687	1.424e-09	4.76158e-06	0.000192777	5.73185e-08	0.000191662	0.00775959
2.50308	1.32393e-09	4.56802e-06	0.000188057	5.32905e-08	0.00018387	0.0075696
2.50929	1.23087e-09	4.38223e-06	0.000183447	4.95445e-08	0.000176392	0.00738404
2.5155	1.14432e-09	4.2039e-06	0.000178945	4.60608e-08	0.000169214	0.00720282
2.52171	1.06384e-09	4.03274e-06	0.000174548	4.28212e-08	0.000162324	0.00702583
2.52792	9.88995e-10	3.86847e-06	0.000170254	3.98087e-08	0.000155712	0.00685299
2.53413	9.19398e-10	3.71081e-06	0.000166061	3.70073e-08	0.000149366	0.00668421
2.54034	8.54681e-10	3.5595e-06	0.000161966	3.44023e-08	0.000143276	0.0065194
2.54655	7.94504e-10	3.41428e-06	0.000157968	3.19801e-08	0.000137431	0.00635846
2.55277	7.38549e-10	3.27493e-06	0.000154064	2.97278e-08	0.000131821	0.00620132
2.55898	6.86521e-10	3.14119e-06	0.000150252	2.76336e-08	0.000126438	0.0060479
2.56519	6.38146e-10	3.01286e-06	0.000146531	2.56864e-08	0.000121273	0.0058981
2.5714	5.93168e-10	2.88971e-06	0.000142897	2.3876e-08	0.000116316	0.00575186
2.57761	5.51349e-10	2.77154e-06	0.00013935	2.21927e-08	0.000111559	0.00560908
2.58382	5.12468e-10	2.65814e-06	0.000135888	2.06277e-08	0.000106995	0.0054697
2.59003	4.76321e-10	2.54934e-06	0.000132507	1.91727e-08	0.000102615	0.00533364
2.59624	4.42714e-10	2.44494e-06	0.000129208	1.782e-08	9.8413e-05	0.00520082
2.60245	4.11472e-10	2.34477e-06	0.000125987	1.65624e-08	9.4381e-05	0.00507117
2.60867	3.82426e-10	2.24867e-06	0.000122843	1.53933e-08	9.05125e-05	0.00494463
2.61488	3.55425e-10	2.15646e-06	0.000119774	1.43064e-08	8.68009e-05	0.00482111
2.62109	3.30324e-10	2.06799e-06	0.000116779	1.32961e-08	8.32399e-05	0.00470056
2.6273	3.0699e-10	1.98311e-06	0.000113856	1.23568e-08	7.98235e-05	0.0045829
2.63351	2.85299e-10	1.90168e-06	0.000111004	1.14838e-08	7.65459e-05	0.00446808
2.63972	2.65136e-10	1.82356e-06	0.00010822	1.06722e-08	7.34015e-05	0.00435601
2.64593	2.46394e-10	1.74862e-06	0.000105503	9.91775e-09	7.0385e-05	0.00424666
2.65214	2.28972e-10	1.67673e-06	0.000102851	9.21651e-09	6.74912e-05	0.00413994
2.65835	2.12779e-10	1.60776e-06	0.000100264	8.5647e-09	6.47152e-05	0.0040358
2.66457	1.97727e-10	1.54161e-06	9.77398e-05	7.95885e-09	6.20523e-05	0.00393419
2.67078	1.83737e-10	1.47815e-06	9.52766e-05	7.39573e-09	5.94978e-05	0.00383504
2.67699	1.70734e-10	1.41727e-06	9.28732e-05	6.87233e-09	5.70476e-05	0.0037383
2.6832	1.58649e-10	1.35888e-06	9.05282e-05	6.38587e-09	5.46973e-05	0.00364391
2.68941	1.47416e-10	1.30288e-06	8.82403e-05	5.93375e-09	5.24429e-05	0.00355182
2.69562	1.36977e-10	1.24915e-06	8.60082e-05	5.51354e-09	5.02805e-05	0.00346197
2.70183	1.27274e-10	1.19763e-06	8.38306e-05	5.12301e-09	4.82065e-05	0.00337432
2.70804	1.18257e-10	1.14821e-06	8.17062e-05	4.76006e-09	4.62173e-05	0.00328881
2.71425	1.09877e-10	1.10081e-06	7.96337e-05	4.42275e-09	4.43094e-05	0.00320539
2.72047	1.0209e-10	1.05535e-06	7.76121e-05	4.10928e-09	4.24795e-05	0.00312401
2.72668	9.48523e-11	1.01175e-06	7.564e-05	3.81796e-09	4.07246e-05	0.00304464
2.73289	8.81267e-11	9.69934e-07	7.37164e-05	3.54725e-09	3.90415e-05	0.00296721
2.7391	8.18767e-11	9.29833e-07	7.18401e-05	3.29567e-09	3.74273e-05	0.00289168
2.74531	7.60687e-11	8.91375e-07	7.00099e-05	3.06189e-09	3.58793e-05	0.00281801
2.75152	7.06716e-11	8.54494e-07	6.82249e-05	2.84465e-09	3.43948e-05	0.00274616
2.75773	6.56565e-11	8.19126e-07	6.64839e-05	2.64278e-09	3.29712e-05	0.00267609
2.76394	6.09963e-11	7.85209e-07	6.47859e-05	2.4552e-09	3.1606e-05	0.00260774
2.77015	5.6666e-11	7.52685e-07	6.31299e-05	2.2809e-09	3.02968e-05	0.00254108
2.77637	5.26424e-11	7.21497e-07	6.1515e-05	2.11894e-09	2.90414e-05	0.00247608
2.78258	4.89037e-11	6.9159e-07	5.994e-05	1.96846e-09	2.78377e-05	0.00241268
2.78879	4.54299e-11	6.62913e-07	5.84041e-05	1.82863e-09	2.66834e-05	0.00235086
2.795	4.22022e-11	6.35416e-07	5.69064e-05	1.69871e-09	2.55765e-05	0.00229058
2.80121	3.92033e-11	6.0905e-07	5.5446e-05	1.578e-09	2.45153e-05	0.00223179
2.80742	3.6417e-11	5.83769e-07	5.40218e-05	1.46584e-09	2.34977e-05	0.00217447
2.81363	3.38282e-11	5.59529e-07	5.26332e-05	1.36164e-09	2.2522e-05	0.00211857
2.81984	3.1423e-11	5.36288e-07	5.12793e-05	1.26483e-09	2.15865e-05	0.00206408
2.82605	2.91884e-11	5.14004e-07	4.99591e-05	1.17488e-09	2.06895e-05	0.00201094
2.83227	2.71123e-11	4.9264e-07	4.8672e-05	1.09131e-09	1.98296e-05	0.00195913
2.83848	2.51835e-11	4.72156e-07	4.7417e-05	1.01368e-09	1.90051e-05	0.00190861
2.84469	2.33917e-11	4.52518e-07	4.61935e-05	9.41554e-10	1.82146e-05	0.00185937
2.8509	2.1727e-11	4.33691e-07	4.50007e-05	8.74548e-10	1.74568e-05	0.00181135
2.85711	2.01805e-11	4.15641e-07	4.38378e-05	8.123e-10	1.67302e-05	0.00176455
2.86332	1.87439e-11	3.98336e-07	4.27042e-05	7.54472e-10	1.60337e-05	0.00171891
2.86953	1.74093e-11	3.81747e-07	4.1599e-05	7.00752e-10	1.5366e-05	0.00167443
2.87574	1.61695e-11	3.65844e-07	4.05217e-05	6.50848e-10	1.47258e-05	0.00163107
2.88195	1.50178e-11	3.50598e-07	3.94716e-05	6.0449e-10	1.41122e-05	0.0015888
2.88817	1.39479e-11	3.35983e-07	3.84479e-05	5.61427e-10	1.35239e-05	0.00154759
2.89438	1.29541e-11	3.21973e-07	3.74501e-05	5.21425e-10	1.296e-05	0.00150743
2.90059	1.2031e-11	3.08543e-07	3.64774e-05	4.84267e-10	1.24194e-05	0.00146828
2.9068	1.11735e-11	2.9567e-07	3.55294e-05	4.49751e-10	1.19012e-05	0.00143012
2.91301	1.0377e-11	2.8333e-07	3.46054e-05	4.1769e-10	1.14045e-05	0.00139293
2.91922	9.6371e-12	2.71501e-07	3.37048e-05	3.87909e-10	1.09284e-05	0.00135668
2.92543	8.94988e-12	2.60163e-07	3.28271e-05	3.60247e-10	1.0472e-05	0.00132134
2.93164	8.31156e-12	2.49295e-07	3.19716e-05	3.34554e-10	1.00345e-05	0.00128691
2.93785	7.71868e-12	2.38878e-07	3.11379e-05	3.1069e-10	9.61522e-06	0.00125335
2.94407	7.168e-12	2.28893e-07	3.03254e-05	2.88524e-10	9.21332e-06	0.00122065
2.95028	6.65653e-12	2.19323e-07	2.95336e-05	2.67936e-10	8.82811e-06	0.00118877
2.95649	6.18148e-12	2.1015e-07	2.87619e-05	2.48815e-10	8.4589e-06	0.00115771
2.9627	5.74026e-12	2.01359e-07	2.80099e-05	2.31055e-10	8.10503e-06	0.00112745
2.96891	5.33047e-12	1.92933e-07	2.72771e-05	2.1456e-10	7.76587e-06	0.00109795
2.97512	4.94988e-12	1.84857e-07	2.6563e-05	1.99241e-10	7.44081e-06	0.00106921
2.98133	4.59641e-12	1.77117e-07	2.58672e-05	1.85013e-10	7.12927e-06	0.0010412
2.98754	4.26813e-12	1.697e-07	2.51892e-05	1.71799e-10	6.83069e-06	0.00101391
2.99375	3.96325e-12	1.62591e-07	2.45286e-05	1.59528e-10	6.54454e-06	0.000987315
2.99997	3.68011e-12	1.55778e-07	2.38848e-05	1.48131e-10	6.2703e-06	0.000961404
3.00618	3.41716e-12	1.49248e-07	2.32576e-05	1.37546e-10	6.00749e-06	0.000936158
3.01239	3.17296e-12	1.42991e-07	2.26465e-05	1.27717e-10	5.75562e-06	0.000911559
3.0186	2.94618e-12	1.36994e-07	2.20511e-05	1.18589e-10	5.51424e-06	0.000887593
3.02481	2.73558e-12	1.31248e-07	2.1471e-05	1.10111e-10	5.28293e-06	0.000864243
3.03102	2.54e-12	1.25741e-07	2.09058e-05	1.02239e-10	5.06127e-06	0.000841493
3.03723	2.35838e-12	1.20463e-07	2.03552e-05	9.49288e-11	4.84885e-06	0.000819329
3.04344	2.18972e-12	1.15406e-07	1.98187e-05	8.81401e-11	4.64529e-06	0.000797737
3.04965	2.03311e-12	1.1056e-07	1.92961e-05	8.1836e-11	4.45023e-06	0.000776701
3.05587	1.88767e-12	1.05916e-07	1.8787e-05	7.59819e-11	4.26331e-06	0.000756208
3.06208	1.75262e-12	1.01467e-07	1.8291e-05	7.05459e-11	4.0842e-06	0.000736245
3.06829	1.62722e-12	9.72027e-08	1.78079e-05	6.54982e-11	3.91257e-06	0.000716797
3.0745	1.51077e-12	9.31169e-08	1.73372e-05	6.08109e-11	3.74811e-06	0.000697853
3.08071	1.40264e-12	8.9202e-08	1.68788e-05	5.64586e-11	3.59053e-06	0.000679399
3.08692	1.30224e-12	8.54507e-08	1.64322e-05	5.24171e-11	3.43953e-06	0.000661423
3.09313	1.20901e-12	8.18563e-08	1.59972e-05	4.86645e-11	3.29485e-06	0.000643913
3.09934	1.12244e-12	7.84122e-08	1.55734e-05	4.51801e-11	3.15622e-06	0.000626857
3.10555	1.04206e-12	7.51123e-08	1.51607e-05	4.19448e-11	3.0234e-06	0.000610244
3.11177	9.67431e-13	7.19505e-08	1.47587e-05	3.89407e-11	2.89613e-06	0.000594062
3.11798	8.98135e-13	6.89211e-08	1.43672e-05	3.61514e-11	2.77419e-06	0.000578302
3.12419	8.33795e-13	6.60186e-08	1.39858e-05	3.35616e-11	2.65736e-06	0.000562951
3.1304	7.74056e-13	6.32376e-08	1.36143e-05	3.11571e-11	2.54542e-06	0.000548
3.13661	7.18591e-13	6.05732e-08	1.32526e-05	2.89245e-11	2.43817e-06	0.000533438
3.14282	6.67093e-13	5.80205e-08	1.29002e-05	2.68516e-11	2.33542e-06	0.000519256
3.14903	6.1928e-13	5.55748e-08	1.25571e-05	2.49271e-11	2.23698e-06	0.000505444
3.15524	5.74889e-13	5.32317e-08	1.22229e-05	2.31402e-11	2.14266e-06	0.000491992
3.16145	5.33674e-13	5.09868e-08	1.18974e-05	2.14813e-11	2.0523e-06	0.000478892
3.16766	4.9541e-13	4.88361e-08	1.15805e-05	1.99411e-11	1.96574e-06	0.000466134
3.17388	4.59885e-13	4.67758e-08	1.12718e-05	1.85111e-11	1.8828e-06	0.000453709
3.18009	4.26903e-13	4.48019e-08	1.09712e-05	1.71836e-11	1.80335e-06	0.00044161
3.1863	3.96283e-13	4.29108e-08	1.06785e-05	1.59511e-11	1.72723e-06	0.000429828
3.19251	3.67857e-13	4.10993e-08	1.03935e-05	1.48068e-11	1.65431e-06	0.000418355
3.19872	3.41466e-13	3.93638e-08	1.01159e-05	1.37446e-11	1.58446e-06	0.000407182
3.20493	3.16965e-13	3.77012e-08	9.84561e-06	1.27584e-11	1.51754e-06	0.000396302
3.21114	2.9422e-13	3.61086e-08	9.58242e-06	1.18428e-11	1.45343e-06	0.000385708
3.21735	2.73105e-13	3.45829e-08	9.32614e-06	1.09929e-11	1.39202e-06	0.000375393
3.22356	2.53503e-13	3.31213e-08	9.0766e-06	1.02039e-11	1.33319e-06	0.000365348
3.22978	2.35305e-13	3.17213e-08	8.83362e-06	9.47143e-12	1.27683e-06	0.000355568
3.23599	2.18412e-13	3.03801e-08	8.59703e-06	8.79146e-12	1.22285e-06	0.000346045
3.2422	2.02731e-13	2.90954e-08	8.36668e-06	8.16024e-12	1.17114e-06	0.000336773
3.24841	1.88173e-13	2.78648e-08	8.14239e-06	7.57428e-12	1.1216e-06	0.000327745
3.25462	1.74659e-13	2.6686e-08	7.92402e-06	7.03033e-12	1.07416e-06	0.000318955
3.26083	1.62115e-13	2.55568e-08	7.7114e-06	6.52539e-12	1.0287e-06	0.000310397
3.26704	1.5047e-13	2.44752e-08	7.5044e-06	6.05667e-12	9.85168e-07	0.000302065
3.27325	1.3966e-13	2.34392e-08	7.30287e-06	5.62156e-12	9.43466e-07	0.000293953
3.27946	1.29626e-13	2.24468e-08	7.10666e-06	5.21768e-12	9.03521e-07	0.000286055
3.28568	1.20312e-13	2.14963e-08	6.91564e-06	4.84277e-12	8.6526e-07	0.000278366
3.29189	1.11666e-13	2.05858e-08	6.72967e-06	4.49476e-12	8.28613e-07	0.00027088
3.2981	1.03641e-13	1.97137e-08	6.54862e-06	4.17173e-12	7.93511e-07	0.000263593
3.30431	9.61918e-14	1.88785e-08	6.37237e-06	3.87188e-12	7.59889e-07	0.000256498
3.31052	8.92772e-14	1.80784e-08	6.20079e-06	3.59355e-12	7.27686e-07	0.000249592
3.31673	8.2859e-14	1.73121e-08	6.03376e-06	3.33521e-12	6.96842e-07	0.000242869
3.32294	7.69015e-14	1.65782e-08	5.87115e-06	3.09541e-12	6.673e-07	0.000236324
3.32915	7.13719e-14	1.58753e-08	5.71287e-06	2.87284e-12	6.39005e-07	0.000229952
3.33536	6.62394e-14	1.5202e-08	5.55878e-06	2.66624e-12	6.11905e-07	0.00022375
3.34158	6.14754e-14	1.45572e-08	5.4088e-06	2.47449e-12	5.8595e-07	0.000217713
3.34779	5.70537e-14	1.39396e-08	5.26279e-06	2.29651e-12	5.61091e-07	0.000211836
3.354	5.29496e-14	1.33481e-08	5.12067e-06	2.13131e-12	5.37282e-07	0.000206116
3.36021	4.91404e-14	1.27816e-08	4.98234e-06	1.97798e-12	5.1448e-07	0.000200547
3.36642	4.56048e-14	1.2239e-08	4.84768e-06	1.83567e-12	4.92641e-07	0.000195127
3.37263	4.23233e-14	1.17194e-08	4.71661e-06	1.70358e-12	4.71726e-07	0.000189852
3.37884	3.92777e-14	1.12218e-08	4.58904e-06	1.58099e-12	4.51695e-07	0.000184716
3.38505	3.64509e-14	1.07452e-08	4.46487e-06	1.46721e-12	4.32512e-07	0.000179718
3.39126	3.38274e-14	1.02888e-08	4.34401e-06	1.36161e-12	4.1414e-07	0.000174853
3.39748	3.13924e-14	9.85166e-09	4.22637e-06	1.2636e-12	3.96546e-07	0.000170119
3.40369	2.91325e-14	9.43305e-09	4.11188e-06	1.17263e-12	3.79696e-07	0.00016551
3.4099	2.70351e-14	9.03215e-09	4.00045e-06	1.08821e-12	3.63559e-07	0.000161025
3.41611	2.50885e-14	8.64823e-09	3.89199e-06	1.00985e-12	3.48106e-07	0.000156659
3.42232	2.32819e-14	8.28057e-09	3.78643e-06	9.37136e-13	3.33307e-07	0.00015241
3.42853	2.16053e-14	7.92848e-09	3.6837e-06	8.69649e-13	3.19135e-07	0.000148275
3.43474	2.00492e-14	7.59131e-09	3.58372e-06	8.07015e-13	3.05563e-07	0.000144251
3.44095	1.86051e-14	7.26842e-09	3.48642e-06	7.48888e-13	2.92566e-07	0.000140334
3.44716	1.72649e-14	6.95922e-09	3.39172e-06	6.94942e-13	2.8012e-07	0.000136522
3.45338	1.60212e-14	6.66312e-09	3.29956e-06	6.44878e-13	2.68202e-07	0.000132813
3.45959	1.48669e-14	6.37958e-09	3.20988e-06	5.98417e-13	2.56789e-07	0.000129203
3.4658	1.37957e-14	6.10806e-09	3.12259e-06	5.55299e-13	2.45859e-07	0.00012569
3.47201	1.28016e-14	5.84805e-09	3.03766e-06	5.15285e-13	2.35394e-07	0.000122271
3.47822	1.1879e-14	5.59907e-09	2.955e-06	4.78151e-13	2.25372e-07	0.000118944
3.48443	1.10229e-14	5.36066e-09	2.87456e-06	4.4369e-13	2.15775e-07	0.000115706
3.49064	1.02284e-14	5.13236e-09	2.79629e-06	4.1171e-13	2.06586e-07	0.000112555
3.49685	9.49109e-15	4.91376e-09	2.72012e-06	3.82032e-13	1.97787e-07	0.000109489
3.50306	8.80689e-15	4.70443e-09	2.646e-06	3.54492e-13	1.89361e-07	0.000106506
3.50928	8.17195e-15	4.50399e-09	2.57387e-06	3.28934e-13	1.81293e-07	0.000103603
3.51549	7.58274e-15	4.31206e-09	2.50369e-06	3.05218e-13	1.73568e-07	0.000100778
3.5217	7.03597e-15	4.12828e-09	2.4354e-06	2.83209e-13	1.6617e-07	9.80287e-05
3.52791	6.52858e-15	3.95231e-09	2.36894e-06	2.62786e-13	1.59087e-07	9.53538e-05
3.53412	6.05775e-15	3.78381e-09	2.30428e-06	2.43834e-13	1.52305e-07	9.27511e-05
3.54033	5.62084e-15	3.62248e-09	2.24136e-06	2.26248e-13	1.45811e-07	9.02186e-05
3.54654	5.2154e-15	3.468e-09	2.18014e-06	2.09929e-13	1.39593e-07	8.77544e-05
3.55275	4.83918e-15	3.32009e-09	2.12058e-06	1.94785e-13	1.33639e-07	8.53567e-05
3.55896	4.49008e-15	3.17846e-09	2.06262e-06	1.80733e-13	1.27938e-07	8.30237e-05
3.56518	4.16613e-15	3.04286e-09	2.00622e-06	1.67694e-13	1.2248e-07	8.07538e-05
3.57139	3.86553e-15	2.91303e-09	1.95135e-06	1.55594e-13	1.17254e-07	7.85452e-05
3.5776	3.5866e-15	2.78871e-09	1.89797e-06	1.44367e-13	1.1225e-07	7.63964e-05
3.58381	3.32778e-15	2.66969e-09	1.84603e-06	1.33949e-13	1.07459e-07	7.43056e-05
3.59002	3.08761e-15	2.55573e-09	1.79549e-06	1.24282e-13	1.02872e-07	7.22715e-05
3.59623	2.86477e-15	2.44662e-09	1.74632e-06	1.15312e-13	9.84804e-08	7.02924e-05
3.60244	2.65799e-15	2.34215e-09	1.69849e-06	1.06988e-13	9.42755e-08	6.83668e-05
3.60865	2.46612e-15	2.24213e-09	1.65194e-06	9.92653e-14	9.02495e-08	6.64935e-05
3.61486	2.28809e-15	2.14637e-09	1.60666e-06	9.20992e-14	8.6395e-08	6.46709e-05
3.62108	2.12289e-15	2.05469e-09	1.56261e-06	8.545e-14	8.27046e-08	6.28977e-05
3.62729	1.96962e-15	1.96691e-09	1.51976e-06	7.92804e-14	7.91713e-08	6.11727e-05
3.6335	1.8274e-15	1.88287e-09	1.47806e-06	7.35558e-14	7.57886e-08	5.94944e-05
3.63971	1.69544e-15	1.80241e-09	1.4375e-06	6.82442e-14	7.255e-08	5.78617e-05
3.64592	1.573e-15	1.72538e-09	1.39804e-06	6.33158e-14	6.94493e-08	5.62733e-05
3.65213	1.45939e-15	1.65163e-09	1.35965e-06	5.8743e-14	6.64808e-08	5.4728e-05
3.65834	1.35399e-15	1.58102e-09	1.3223e-06	5.45002e-14	6.36388e-08	5.32247e-05
3.66455	1.25618e-15	1.51343e-09	1.28597e-06	5.05635e-14	6.0918e-08	5.17623e-05
3.67076	1.16544e-15	1.44871e-09	1.25062e-06	4.69109e-14	5.83131e-08	5.03397e-05
3.67698	1.08125e-15	1.38676e-09	1.21624e-06	4.3522e-14	5.58193e-08	4.89558e-05
3.68319	1.00313e-15	1.32745e-09	1.1828e-06	4.03776e-14	5.34319e-08	4.76095e-05
3.6894	9.30651e-16	1.27066e-09	1.15026e-06	3.74602e-14	5.11463e-08	4.62998e-05
3.69561	8.63405e-16	1.2163e-09	1.11861e-06	3.47535e-14	4.89582e-08	4.50259e-05
3.70182	8.01013e-16	1.16426e-09	1.08782e-06	3.22421e-14	4.68634e-08	4.37866e-05
3.70803	7.43127e-16	1.11444e-09	1.05787e-06	2.99121e-14	4.48581e-08	4.25811e-05
3.71424	6.8942e-16	1.06675e-09	1.02874e-06	2.77503e-14	4.29383e-08	4.14085e-05
3.72045	6.39591e-16	1.02109e-09	1.0004e-06	2.57446e-14	4.11004e-08	4.02678e-05
3.72666	5.93361e-16	9.77376e-10	9.72836e-07	2.38837e-14	3.9341e-08	3.91583e-05
3.73288	5.50469e-16	9.35532e-10	9.46023e-07	2.21573e-14	3.76567e-08	3.8079e-05
3.73909	5.10675e-16	8.95475e-10	9.19941e-07	2.05555e-14	3.60444e-08	3.70292e-05
3.7453	4.73756e-16	8.57129e-10	8.94572e-07	1.90695e-14	3.45008e-08	3.6008e-05
3.75151	4.39503e-16	8.2042e-10	8.69896e-07	1.76907e-14	3.30233e-08	3.50148e-05
3.75772	4.07725e-16	7.85279e-10	8.45894e-07	1.64116e-14	3.16088e-08	3.40486e-05
3.76393	3.78243e-16	7.5164e-10	8.22549e-07	1.52249e-14	3.02548e-08	3.31089e-05
3.77014	3.50891e-16	7.19438e-10	7.99841e-07	1.41239e-14	2.89586e-08	3.21949e-05
3.77635	3.25515e-16	6.88612e-10	7.77755e-07	1.31025e-14	2.77178e-08	3.13059e-05
3.78256	3.01973e-16	6.59104e-10	7.56272e-07	1.21549e-14	2.653e-08	3.04412e-05
3.78878	2.80132e-16	6.30857e-10	7.35378e-07	1.12758e-14	2.5393e-08	2.96002e-05
3.79499	2.5987e-16	6.03817e-10	7.15056e-07	1.04602e-14	2.43046e-08	2.87822e-05
3.8012	2.41072e-16	5.77934e-10	6.9529e-07	9.70355e-15	2.32628e-08	2.79866e-05
3.80741	2.23633e-16	5.53157e-10	6.76066e-07	9.00159e-15	2.22655e-08	2.72128e-05
3.81362	2.07454e-16	5.2944e-10	6.57368e-07	8.35038e-15	2.13108e-08	2.64602e-05
3.81983	1.92445e-16	5.06737e-10	6.39183e-07	7.74624e-15	2.0397e-08	2.57282e-05
3.82604	1.78521e-16	4.85006e-10	6.21497e-07	7.18577e-15	1.95223e-08	2.50163e-05
3.83225	1.65604e-16	4.64204e-10	6.04296e-07	6.66583e-15	1.8685e-08	2.43239e-05
3.83846	1.5362e-16	4.44292e-10	5.87566e-07	6.18348e-15	1.78835e-08	2.36505e-05
3.84468	1.42504e-16	4.25233e-10	5.71296e-07	5.73601e-15	1.71163e-08	2.29956e-05
3.85089	1.32191e-16	4.06989e-10	5.55473e-07	5.32089e-15	1.6382e-08	2.23587e-05
3.8571	1.22623e-16	3.89526e-10	5.40084e-07	4.9358e-15	1.5679e-08	2.17393e-05
3.86331	1.13748e-16	3.7281e-10	5.25117e-07	4.57855e-15	1.50062e-08	2.11368e-05
3.86952	1.05515e-16	3.5681e-10	5.10562e-07	4.24715e-15	1.43622e-08	2.0551e-05
3.87573	9.7877e-17	3.41496e-10	4.96407e-07	3.93971e-15	1.37458e-08	1.99812e-05
3.88194	9.07916e-17	3.26837e-10	4.82641e-07	3.65451e-15	1.31557e-08	1.94271e-05
3.88815	8.42188e-17	3.12806e-10	4.69254e-07	3.38995e-15	1.25909e-08	1.88883e-05
3.89436	7.81215e-17	2.99375e-10	4.56235e-07	3.14452e-15	1.20504e-08	1.83642e-05
3.90058	7.24653e-17	2.86521e-10	4.43575e-07	2.91685e-15	1.15329e-08	1.78546e-05
3.90679	6.72183e-17	2.74217e-10	4.31262e-07	2.70565e-15	1.10377e-08	1.7359e-05
3.913	6.2351e-17	2.6244e-10	4.19289e-07	2.50973e-15	1.05636e-08	1.68771e-05
3.91921	5.78359e-17	2.51168e-10	4.07646e-07	2.32799e-15	1.01099e-08	1.64084e-05
3.92542	5.36475e-17	2.40379e-10	3.96323e-07	2.1594e-15	9.67564e-09	1.59526e-05
3.93163	4.97623e-17	2.30052e-10	3.85312e-07	2.00301e-15	9.25998e-09	1.55094e-05
3.93784	4.61582e-17	2.20168e-10	3.74605e-07	1.85794e-15	8.86213e-09	1.50785e-05
3.94405	4.2815e-17	2.10708e-10	3.64193e-07	1.72337e-15	8.48134e-09	1.46594e-05
3.95026	3.97137e-17	2.01653e-10	3.54068e-07	1.59854e-15	8.11688e-09	1.42518e-05
3.95648	3.6837e-17	1.92987e-10	3.44222e-07	1.48275e-15	7.76805e-09	1.38555e-05
3.96269	3.41685e-17	1.84692e-10	3.34648e-07	1.37534e-15	7.43418e-09	1.34702e-05
3.9689	3.16931e-17	1.76754e-10	3.25339e-07	1.2757e-15	7.11462e-09	1.30954e-05
3.97511	2.9397e-17	1.69155e-10	3.16286e-07	1.18328e-15	6.80878e-09	1.2731e-05
3.98132	2.72672e-17	1.61883e-10	3.07483e-07	1.09755e-15	6.51605e-09	1.23767e-05
3.98753	2.52915e-17	1.54922e-10	2.98924e-07	1.01802e-15	6.23589e-09	1.20322e-05
3.99374	2.34589e-17	1.48261e-10	2.90601e-07	9.44259e-16	5.96774e-09	1.16972e-05
3.99995	2.1759e-17	1.41885e-10	2.82508e-07	8.75835e-16	5.71111e-09	1.13714e-05
4.00616	2.01822e-17	1.35783e-10	2.74639e-07	8.12367e-16	5.46548e-09	1.10547e-05
4.01238	1.87196e-17	1.29943e-10	2.66987e-07	7.53494e-16	5.2304e-09	1.07467e-05
4.01859	1.73629e-17	1.24353e-10	2.59547e-07	6.98886e-16	5.00541e-09	1.04472e-05
4.0248	1.61045e-17	1.19003e-10	2.52313e-07	6.48233e-16	4.79008e-09	1.0156e-05
4.03101	1.49372e-17	1.13883e-10	2.45279e-07	6.01248e-16	4.584e-09	9.87287e-06
4.03722	1.38545e-17	1.08983e-10	2.38439e-07	5.57667e-16	4.38676e-09	9.59757e-06
4.04343	1.28502e-17	1.04294e-10	2.31789e-07	5.17243e-16	4.198e-09	9.3299e-06
4.04964	1.19187e-17	9.98055e-11	2.25323e-07	4.79748e-16	4.01734e-09	9.06964e-06
4.05585	1.10547e-17	9.55101e-11	2.19037e-07	4.44969e-16	3.84444e-09	8.81659e-06
4.06206	1.02532e-17	9.13991e-11	2.12924e-07	4.1271e-16	3.67897e-09	8.57055e-06
4.06828	9.50986e-18	8.74648e-11	2.06981e-07	3.82788e-16	3.5206e-09	8.33132e-06
4.07449	8.82036e-18	8.36995e-11	2.01202e-07	3.55034e-16	3.36904e-09	8.09873e-06
4.0807	8.18081e-18	8.0096e-11	1.95584e-07	3.29291e-16	3.224e-09	7.87259e-06
4.08691	7.58761e-18	7.66474e-11	1.90122e-07	3.05414e-16	3.08518e-09	7.65272e-06
4.09312	7.0374e-18	7.3347e-11	1.84811e-07	2.83267e-16	2.95234e-09	7.43895e-06
4.09933	6.52706e-18	7.01884e-11	1.79647e-07	2.62725e-16	2.8252e-09	7.23111e-06
4.10554	6.05371e-18	6.71656e-11	1.74627e-07	2.43672e-16	2.70353e-09	7.02904e-06
4.11175	5.61467e-18	6.42727e-11	1.69746e-07	2.26e-16	2.58708e-09	6.83257e-06
4.11796	5.20746e-18	6.15042e-11	1.65001e-07	2.09609e-16	2.47565e-09	6.64156e-06
4.12418	4.82976e-18	5.88548e-11	1.60387e-07	1.94406e-16	2.369e-09	6.45586e-06
4.13039	4.47944e-18	5.63193e-11	1.55902e-07	1.80305e-16	2.26694e-09	6.27531e-06
4.1366	4.15451e-18	5.38928e-11	1.51541e-07	1.67226e-16	2.16927e-09	6.09979e-06
4.14281	3.85314e-18	5.15707e-11	1.47302e-07	1.55095e-16	2.07581e-09	5.92913e-06
4.14902	3.57362e-18	4.93484e-11	1.4318e-07	1.43844e-16	1.98636e-09	5.76323e-06
4.15523	3.31437e-18	4.72218e-11	1.39173e-07	1.33409e-16	1.90076e-09	5.60193e-06
4.16144	3.07392e-18	4.51866e-11	1.35277e-07	1.2373e-16	1.81884e-09	5.44512e-06
4.16765	2.8509e-18	4.3239e-11	1.3149e-07	1.14753e-16	1.74044e-09	5.29268e-06
4.17386	2.64405e-18	4.13752e-11	1.27808e-07	1.06427e-16	1.66542e-09	5.14447e-06
4.18008	2.4522e-18	3.95917e-11	1.24228e-07	9.87051e-17	1.59363e-09	5.00039e-06
4.18629	2.27426e-18	3.78848e-11	1.20748e-07	9.15429e-17	1.52493e-09	4.86031e-06
4.1925	2.10923e-18	3.62514e-11	1.17365e-07	8.49001e-17	1.45918e-09	4.72414e-06
4.19871	1.95617e-18	3.46884e-11	1.14076e-07	7.87392e-17	1.39626e-09	4.59176e-06
4.20492	1.81421e-18	3.31926e-11	1.10879e-07	7.3025e-17	1.33606e-09	4.46307e-06
4.21113	1.68255e-18	3.17612e-11	1.07771e-07	6.77254e-17	1.27844e-09	4.33796e-06
4.21734	1.56044e-18	3.03914e-11	1.04749e-07	6.28101e-17	1.22331e-09	4.21634e-06
4.22355	1.44718e-18	2.90806e-11	1.01812e-07	5.82514e-17	1.17054e-09	4.0981e-06
4.22976	1.34214e-18	2.78263e-11	9.89565e-08	5.40234e-17	1.12005e-09	3.98316e-06
4.23598	1.24472e-18	2.6626e-11	9.61807e-08	5.01021e-17	1.07174e-09	3.87143e-06
4.24219	1.15437e-18	2.54773e-11	9.34822e-08	4.64653e-17	1.0255e-09	3.76281e-06
4.2484	1.07057e-18	2.43782e-11	9.0859e-08	4.30924e-17	9.81262e-10	3.65723e-06
4.25461	9.92857e-19	2.33264e-11	8.8309e-08	3.99641e-17	9.38925e-10	3.55458e-06
4.26082	9.2078e-19	2.23199e-11	8.58301e-08	3.70629e-17	8.98411e-10	3.4548e-06
4.26703	8.53932e-19	2.13567e-11	8.34204e-08	3.43722e-17	8.59643e-10	3.35781e-06
4.27324	7.91935e-19	2.04351e-11	8.1078e-08	3.18767e-17	8.22545e-10	3.26352e-06
4.27945	7.34437e-19	1.95531e-11	7.8801e-08	2.95623e-17	7.87046e-10	3.17187e-06
4.28566	6.81112e-19	1.87092e-11	7.65876e-08	2.74159e-17	7.53077e-10	3.08278e-06
4.29188	6.31656e-19	1.79017e-11	7.4436e-08	2.54252e-17	7.20571e-10	2.99617e-06
4.29809	5.8579e-19	1.71289e-11	7.23445e-08	2.3579e-17	6.89467e-10	2.91198e-06
4.3043	5.43253e-19	1.63895e-11	7.03114e-08	2.18668e-17	6.59703e-10	2.83015e-06
4.31051	5.03803e-19	1.56819e-11	6.83351e-08	2.02789e-17	6.31222e-10	2.7506e-06
4.31672	4.67216e-19	1.50048e-11	6.64141e-08	1.88062e-17	6.03968e-10	2.67328e-06
4.32293	4.33285e-19	1.43569e-11	6.45468e-08	1.74405e-17	5.7789e-10	2.59812e-06
4.32914	4.01818e-19	1.3737e-11	6.27318e-08	1.61738e-17	5.52936e-10	2.52506e-06
4.33535	3.72634e-19	1.31438e-11	6.09674e-08	1.49991e-17	5.29058e-10	2.45404e-06
4.34156	3.45569e-19	1.25761e-11	5.92525e-08	1.39097e-17	5.0621e-10	2.38501e-06
4.34778	3.20469e-19	1.2033e-11	5.75855e-08	1.28994e-17	4.84347e-10	2.31791e-06
4.35399	2.97192e-19	1.15132e-11	5.59651e-08	1.19625e-17	4.63427e-10	2.25269e-06
4.3602	2.75604e-19	1.10159e-11	5.43902e-08	1.10935e-17	4.43409e-10	2.18929e-06
4.36641	2.55584e-19	1.05401e-11	5.28593e-08	1.02877e-17	4.24255e-10	2.12767e-06
4.37262	2.37017e-19	1.00847e-11	5.13712e-08	9.54034e-18	4.05927e-10	2.06778e-06
4.37883	2.19799e-19	9.64903e-12	4.99249e-08	8.84727e-18	3.88389e-10	2.00956e-06
4.38504	2.03831e-19	9.23213e-12	4.8519e-08	8.20452e-18	3.71609e-10	1.95297e-06
4.39125	1.89022e-19	8.83322e-12	4.71526e-08	7.60845e-18	3.55552e-10	1.89797e-06
4.39746	1.75289e-19	8.45153e-12	4.58244e-08	7.05567e-18	3.40188e-10	1.84451e-06
4.40368	1.62553e-19	8.0863e-12	4.45334e-08	6.54303e-18	3.25487e-10	1.79254e-06
4.40989	1.50742e-19	7.73684e-12	4.32786e-08	6.06763e-18	3.11421e-10	1.74204e-06
4.4161	1.39789e-19	7.40246e-12	4.2059e-08	5.62675e-18	2.97961e-10	1.69295e-06
4.42231	1.29632e-19	7.08251e-12	4.08736e-08	5.21789e-18	2.85083e-10	1.64523e-06
4.42852	1.20212e-19	6.77637e-12	3.97215e-08	4.83872e-18	2.7276e-10	1.59886e-06
4.43473	1.11476e-19	6.48345e-12	3.86016e-08	4.4871e-18	2.6097e-10	1.55378e-06
4.44094	1.03375e-19	6.20317e-12	3.75132e-08	4.16102e-18	2.49688e-10	1.50997e-06
4.44715	9.58626e-20	5.93499e-12	3.64553e-08	3.85863e-18	2.38893e-10	1.46739e-06
4.45336	8.88958e-20	5.6784e-12	3.54271e-08	3.5782e-18	2.28565e-10	1.426e-06
4.45958	8.24351e-20	5.43288e-12	3.44278e-08	3.31815e-18	2.18682e-10	1.38578e-06
4.46579	7.64437e-20	5.19796e-12	3.34565e-08	3.07698e-18	2.09227e-10	1.34668e-06
4.472	7.08876e-20	4.97319e-12	3.25125e-08	2.85334e-18	2.00179e-10	1.30868e-06
4.47821	6.57352e-20	4.75812e-12	3.1595e-08	2.64595e-18	1.91522e-10	1.27175e-06
4.48442	6.09571e-20	4.55235e-12	3.07032e-08	2.45362e-18	1.8324e-10	1.23586e-06
4.49063	5.65262e-20	4.35546e-12	2.98366e-08	2.27527e-18	1.75314e-10	1.20097e-06
4.49684	5.24172e-20	4.16708e-12	2.89942e-08	2.10988e-18	1.67732e-10	1.16707e-06
4.50305	4.86068e-20	3.98683e-12	2.81755e-08	1.95651e-18	1.60477e-10	1.13411e-06
4.50926	4.50733e-20	3.81437e-12	2.73799e-08	1.81428e-18	1.53535e-10	1.10209e-06
4.51548	4.17966e-20	3.64936e-12	2.66066e-08	1.68238e-18	1.46893e-10	1.07096e-06
4.52169	3.8758e-20	3.49149e-12	2.5855e-08	1.56007e-18	1.40538e-10	1.04071e-06
4.5279	3.59402e-20	3.34043e-12	2.51246e-08	1.44665e-18	1.34458e-10	1.01131e-06
4.53411	3.33272e-20	3.1959e-12	2.44147e-08	1.34147e-18	1.2864e-10	9.82733e-07
4.54032	3.09041e-20	3.05762e-12	2.37248e-08	1.24394e-18	1.23074e-10	9.54963e-07
4.54653	2.86571e-20	2.92531e-12	2.30543e-08	1.1535e-18	1.17749e-10	9.27974e-07
4.55274	2.65734e-20	2.79872e-12	2.24027e-08	1.06962e-18	1.12653e-10	9.01744e-07
4.55895	2.46412e-20	2.6776e-12	2.17694e-08	9.91848e-19	1.07778e-10	8.76253e-07
4.56516	2.28494e-20	2.56172e-12	2.11539e-08	9.19726e-19	1.03114e-10	8.51479e-07
4.57138	2.11879e-20	2.45085e-12	2.05557e-08	8.52846e-19	9.86508e-11	8.27402e-07
4.57759	1.96471e-20	2.34477e-12	1.99744e-08	7.90828e-19	9.43809e-11	8.04003e-07
4.5838	1.82183e-20	2.24328e-12	1.94095e-08	7.33318e-19	9.02956e-11	7.81263e-07
4.59001	1.68934e-20	2.14617e-12	1.88604e-08	6.79989e-19	8.6387e-11	7.59163e-07
4.59622	1.56649e-20	2.05326e-12	1.83268e-08	6.30536e-19	8.26473e-11	7.37686e-07
4.60243	1.45256e-20	1.96438e-12	1.78083e-08	5.84679e-19	7.90694e-11	7.16813e-07
4.60864	1.34692e-20	1.87933e-12	1.73044e-08	5.42156e-19	7.56461e-11	6.96529e-07
4.61485	1.24895e-20	1.79796e-12	1.68146e-08	5.02724e-19	7.2371e-11	6.76816e-07
4.62106	1.15811e-20	1.72011e-12	1.63387e-08	4.66159e-19	6.92374e-11	6.57659e-07
4.62728	1.07388e-20	1.64563e-12	1.58762e-08	4.32253e-19	6.62394e-11	6.39042e-07
4.63349	9.95765e-21	1.57437e-12	1.54267e-08	4.00812e-19	6.33711e-11	6.2095e-07
4.6397	9.23334e-21	1.50619e-12	1.49899e-08	3.71657e-19	6.06268e-11	6.03368e-07
4.64591	8.56169e-21	1.44097e-12	1.45654e-08	3.44622e-19	5.80012e-11	5.86281e-07
4.65212	7.93889e-21	1.37856e-12	1.41529e-08	3.19553e-19	5.54893e-11	5.69677e-07

## Sheet: v=0.0170cms
	Theoretical(VD)	Theoretical(H)	Theoretical(VU)	Theoretical(VD)	Theoretical(H)	Theoretical(VU)					Experiments(VD)	Experiments(H)	Experiments(VU)	Experiments(VD)	Experiments(H)	Experiments(VU)
Pore volume	C (g/L)	C (g/L)	C (g/L)	CR	CR	CR				Pore volume	C (g/L)	C (g/L)	C (g/L)	CR	CR	CR
2.07037e-08	0	0	0	0	0	0				0	0.000382439	0.000573522	0.000382439	0.0153938	0.0230852	0.0153938
0.0082815	0	0	0	0	0	0				0.1	0.000771663	0.000581122	0.000772206	0.0310607	0.0233911	0.0310826
0.016563	2.9564e-172	3.18015e-182	2.03638e-220	1.19e-170	1.28006e-180	8.19676e-219				0.2	0.000970618	0.000779534	0.000779806	0.039069	0.0313776	0.0313885
0.0248445	1.76104e-112	1.56524e-119	3.86316e-145	7.08846e-111	6.30036e-118	1.55499e-143				0.3	0.000787134	0.000787406	0.000404967	0.0316835	0.0316944	0.0163006
0.0331259	1.1429e-82	2.96161e-88	1.44664e-107	4.60035e-81	1.1921e-86	5.82297e-106				0.4	0.00347018	0.000985818	0.000603922	0.13968	0.0396808	0.0243089
0.0414074	7.87918e-65	1.56222e-69	4.60524e-85	3.1715e-63	6.28819e-68	1.85368e-83				0.5	0.018382	0.00366886	0.000802606	0.739906	0.147678	0.0323062
0.0496889	5.67077e-53	4.40715e-57	4.3296e-70	2.28258e-51	1.77395e-55	1.74274e-68				0.6	0.0367339	0.00826274	0.000810206	1.4786	0.332589	0.0326121
0.0579704	1.5706e-44	3.26471e-48	2.04228e-59	6.32191e-43	1.3141e-46	8.22053e-58				0.7	0.0531745	0.0203081	0.00406596	2.14036	0.817435	0.163662
0.0662518	3.20802e-38	1.40455e-41	1.98857e-51	1.29128e-36	5.65353e-40	8.00432e-50				0.8	0.0497428	0.0266217	0.00789523	2.00223	1.07157	0.317796
0.0745333	2.49009e-33	1.95826e-36	3.14852e-45	1.0023e-31	7.88232e-35	1.26733e-43				0.9	0.033317	0.028158	0.0121067	1.34106	1.13341	0.487315
0.0828148	1.96321e-29	2.48064e-32	2.79501e-40	7.90224e-28	9.98499e-31	1.12504e-38				1	0.0195668	0.0231974	0.0126878	0.787596	0.933734	0.510705
0.0910963	2.93788e-26	5.5e-29	3.05699e-36	1.18255e-24	2.21384e-27	1.23049e-34				1.1	0.012504	0.0199568	0.0155616	0.503307	0.803294	0.62638
0.0993777	1.26571e-23	3.30359e-26	6.96103e-33	5.09469e-22	1.32975e-24	2.80193e-31				1.2	0.00467775	0.0123211	0.0128943	0.188287	0.495945	0.519017
0.107659	2.0943e-21	7.27282e-24	4.74439e-30	8.42991e-20	2.92743e-22	1.9097e-28				1.3	0.00372993	0.00793377	0.0117557	0.150136	0.319347	0.473186
0.115941	1.63496e-19	7.28148e-22	1.25422e-27	6.58097e-18	2.93092e-20	5.04844e-26				1.4	0.00259103	0.00622189	0.0106163	0.104293	0.250441	0.427324
0.124222	7.00198e-18	3.88343e-20	1.55508e-25	2.81841e-16	1.56315e-18	6.25946e-24				1.5	0.00183429	0.00317215	0.00699355	0.0738332	0.127684	0.281502
0.132504	1.84191e-16	1.24214e-18	1.04272e-23	7.41401e-15	4.99982e-17	4.19711e-22				1.6	0.00126837	0.00184244	0.00547248	0.051054	0.0741613	0.220276
0.140785	3.24462e-15	2.60873e-17	4.21586e-22	1.30601e-13	1.05006e-15	1.69695e-20				1.7	0.000894076	0.00184949	0.00471575	0.035988	0.074445	0.189817
0.149067	4.09321e-14	3.85986e-16	1.11856e-20	1.64758e-12	1.55366e-14	4.5024e-19				1.8	0.000901405	0.000901676	0.0037682	0.036283	0.036294	0.151676
0.157348	3.8992e-13	4.25335e-15	2.08203e-19	1.56949e-11	1.71204e-13	8.38053e-18				1.9	0.000718735	0.00110063	0.00186442	0.0289303	0.0443022	0.075046
0.16563	2.92612e-12	3.64921e-14	2.86784e-18	1.17781e-10	1.46887e-12	1.15435e-16				2	0.000725792	0.000725521	0.0014904	0.0292143	0.0292034	0.0599911
0.173911	1.79017e-11	2.52688e-13	3.05229e-17	7.20573e-10	1.01711e-11	1.2286e-15				2.1	0.000733664	0.000924747	0.00149773	0.0295312	0.0372226	0.0602861
0.182193	9.18228e-11	1.4543e-12	2.6004e-16	3.69602e-09	5.85378e-11	1.0467e-14				2.2	0.000740992	0.000932619	0.00112316	0.0298262	0.0375394	0.045209
0.190474	4.04117e-10	7.12754e-12	1.82587e-15	1.62664e-08	2.86895e-10	7.34941e-14				2.3	0.000749135	0.000749406	0.000940218	0.0301539	0.0301648	0.0378454
0.198755	1.55571e-09	3.03544e-11	1.08259e-14	6.26199e-08	1.22181e-09	4.3576e-13				2.4	0.000947276	0.000756735	0.00113863	0.0381294	0.0304598	0.0458317
0.207037	5.32403e-09	1.14253e-10	5.532e-14	2.14301e-07	4.59887e-09	2.22672e-12				2.5	0.000764335	0	0.000572708	0.0307657	0	0.0230524
0.215318	1.64203e-08	3.85573e-10	2.47867e-13	6.60942e-07	1.55199e-08	9.97708e-12
0.2236	4.61747e-08	1.18098e-09	9.88221e-13	1.85861e-06	4.75366e-08	3.97775e-11
0.231881	1.19576e-07	3.3176e-09	3.55019e-12	4.81314e-06	1.33539e-07	1.42901e-10
0.240163	2.87629e-07	8.62505e-09	1.16177e-11	1.15775e-05	3.47173e-07	4.67633e-10
0.248444	6.47439e-07	2.09145e-08	3.49577e-11	2.60605e-05	8.41844e-07	1.40711e-09
0.256726	1.37265e-06	4.76249e-08	9.75143e-11	5.52513e-05	1.91698e-06	3.92511e-09
0.265007	2.75658e-06	1.02448e-07	2.53982e-10	0.000110957	4.12369e-06	1.02232e-08
0.273289	5.26984e-06	2.09275e-07	6.21547e-10	0.00021212	8.42369e-06	2.50183e-08
0.28157	9.63256e-06	4.07833e-07	1.43711e-09	0.000387726	1.6416e-05	5.7846e-08
0.289852	1.69002e-05	7.61314e-07	3.15485e-09	0.00068026	3.06441e-05	1.26988e-07
0.298133	2.8559e-05	1.36626e-06	6.6044e-09	0.00114955	5.49944e-05	2.65838e-07
0.306415	4.66267e-05	2.36481e-06	1.32355e-08	0.0018768	9.51874e-05	5.32751e-07
0.314696	7.37493e-05	3.95914e-06	2.54806e-08	0.00296853	0.000159362	1.02564e-06
0.322978	0.000113288	6.42798e-06	4.72709e-08	0.00456004	0.000258737	1.90273e-06
0.331259	0.000169386	1.01444e-05	8.47443e-08	0.00681808	0.000408329	3.4111e-06
0.339541	0.000247006	1.55944e-05	1.47183e-07	0.0099424	0.0006277	5.92435e-06
0.347822	0.000351931	2.33951e-05	2.48215e-07	0.0141658	0.000941692	9.99105e-06
0.356104	0.000490727	3.43118e-05	4.07306e-07	0.0197526	0.00138111	1.63948e-05
0.364385	0.00067066	4.92725e-05	6.51563e-07	0.0269952	0.0019833	2.62265e-05
0.372666	0.000899568	6.93783e-05	1.01784e-06	0.0362091	0.00279259	4.09696e-05
0.380948	0.00118569	9.59106e-05	1.55513e-06	0.047726	0.00386056	6.25964e-05
0.389229	0.00153747	0.000130331	2.32724e-06	0.0618857	0.00524605	9.36753e-05
0.397511	0.00196331	0.000174278	3.41566e-06	0.0790266	0.00701499	0.000137486
0.405792	0.00247134	0.000229553	4.92252e-06	0.0994757	0.00923989	0.00019814
0.414074	0.00306915	0.000298104	6.97367e-06	0.123538	0.0119992	0.000280702
0.422355	0.00376351	0.000382	9.72163e-06	0.151488	0.0153761	0.000391312
0.430637	0.00456019	0.000483404	1.33484e-05	0.183555	0.0194578	0.000537295
0.438918	0.00546365	0.000604533	1.80679e-05	0.219921	0.0243335	0.000727264
0.4472	0.00647696	0.000747625	2.41283e-05	0.260708	0.0300932	0.000971205
0.455481	0.00760157	0.000914892	3.18133e-05	0.305976	0.0368259	0.00128054
0.463763	0.00883721	0.00110848	4.14433e-05	0.355712	0.044618	0.00166816
0.472044	0.0101819	0.00133041	5.33755e-05	0.409838	0.0535512	0.00214845
0.480326	0.0116318	0.00158257	6.80038e-05	0.468201	0.0637011	0.00273727
0.488607	0.0131815	0.00186664	8.57569e-05	0.530579	0.0751352	0.00345186
0.496889	0.0148238	0.00218405	0.000107097	0.596682	0.0879115	0.00431081
0.50517	0.0165499	0.00253598	0.000132515	0.66616	0.102077	0.00533394
0.513452	0.0183497	0.00292329	0.000162529	0.738605	0.117667	0.00654207
0.521733	0.0202118	0.00334655	0.00019768	0.81356	0.134704	0.00795696
0.530015	0.022124	0.00380595	0.000238524	0.890526	0.153196	0.00960098
0.538296	0.0240729	0.00430134	0.000285627	0.968975	0.173136	0.011497
0.546578	0.0260449	0.00483222	0.000339562	1.04835	0.194505	0.0136679
0.554859	0.0280258	0.0053977	0.000400897	1.12808	0.217266	0.0161368
0.56314	0.0300013	0.00599657	0.000470193	1.2076	0.241372	0.0189261
0.571422	0.0319574	0.00662725	0.000547995	1.28634	0.266758	0.0220577
0.579703	0.03388	0.00728785	0.000634823	1.36372	0.293348	0.0255527
0.587985	0.0357557	0.00797618	0.000731169	1.43923	0.321054	0.0294308
0.596266	0.0375719	0.00868974	0.000837488	1.51233	0.349777	0.0337103
0.604548	0.0393164	0.00942583	0.000954189	1.58255	0.379405	0.0384077
0.612829	0.0409783	0.0101815	0.00108164	1.64944	0.409822	0.0435377
0.621111	0.0425474	0.0109536	0.00122014	1.7126	0.4409	0.0491127
0.629392	0.0440148	0.0117388	0.00136995	1.77167	0.472508	0.0551427
0.637674	0.0453727	0.0125339	0.00153125	1.82632	0.504509	0.0616352
0.645955	0.0466145	0.0133352	0.00170416	1.87631	0.536764	0.0685951
0.654237	0.0477347	0.0141393	0.00188873	1.9214	0.569129	0.0760244
0.662518	0.0487293	0.0149426	0.00208495	1.96144	0.601465	0.0839225
0.6708	0.0495952	0.0157417	0.00229272	1.99629	0.633629	0.0922857
0.679081	0.0503305	0.016533	0.00251188	2.02589	0.665482	0.101107
0.687363	0.0509345	0.0173133	0.00274221	2.0502	0.696889	0.110378
0.695644	0.0514076	0.0180792	0.00298338	2.06924	0.727719	0.120086
0.703926	0.0517508	0.0188277	0.00323505	2.08306	0.757846	0.130216
0.712207	0.0519665	0.0195557	0.00349676	2.09174	0.787149	0.14075
0.720489	0.0520576	0.0202604	0.00376802	2.0954	0.815517	0.151669
0.72877	0.0520279	0.0209393	0.00404827	2.09421	0.842843	0.162949
0.737051	0.0518817	0.02159	0.00433689	2.08832	0.869032	0.174567
0.745333	0.051624	0.0222101	0.00463323	2.07795	0.893994	0.186495
0.753614	0.0512602	0.0227978	0.00493657	2.06331	0.91765	0.198705
0.761896	0.0507961	0.0233513	0.00524617	2.04463	0.939929	0.211167
0.770177	0.050238	0.0238691	0.00556125	2.02216	0.96077	0.223849
0.778459	0.0495921	0.0243498	0.00588098	1.99617	0.98012	0.236719
0.78674	0.0488651	0.0247924	0.00620453	1.9669	0.997936	0.249742
0.795022	0.0480636	0.0251961	0.00653104	1.93464	1.01418	0.262885
0.803303	0.0471943	0.0255601	0.00685965	1.89965	1.02884	0.276112
0.811585	0.0462638	0.0258842	0.00718947	1.8622	1.04188	0.289388
0.819866	0.0452789	0.026168	0.00751962	1.82255	1.05331	0.302677
0.828148	0.0442459	0.0264116	0.00784923	1.78097	1.06311	0.315945
0.836429	0.0431712	0.026615	0.00817743	1.73771	1.0713	0.329155
0.844711	0.0420611	0.0267787	0.00850335	1.69303	1.07789	0.342274
0.852992	0.0409213	0.0269032	0.00882615	1.64715	1.0829	0.355267
0.861274	0.0397575	0.026989	0.009145	1.60031	1.08635	0.368101
0.869555	0.0385753	0.027037	0.00945912	1.55272	1.08828	0.380745
0.877837	0.0373796	0.027048	0.00976772	1.50459	1.08873	0.393167
0.886118	0.0361754	0.0270232	0.0100701	1.45612	1.08773	0.405337
0.8944	0.0349671	0.0269635	0.0103654	1.40748	1.08533	0.417226
0.902681	0.0337591	0.0268703	0.0106532	1.35886	1.08158	0.428809
0.910962	0.0325551	0.0267449	0.0109327	1.3104	1.07653	0.440058
0.919244	0.0313588	0.0265885	0.0112033	1.26224	1.07023	0.45095
0.927525	0.0301735	0.0264027	0.0114645	1.21453	1.06275	0.461464
0.935807	0.0290022	0.0261888	0.0117157	1.16738	1.05414	0.471577
0.944088	0.0278475	0.0259484	0.0119566	1.12091	1.04447	0.481272
0.95237	0.026712	0.025683	0.0121866	1.0752	1.03378	0.490531
0.960651	0.0255977	0.0253941	0.0124054	1.03035	1.02215	0.499338
0.968933	0.0245066	0.0250832	0.0126127	0.98643	1.00964	0.507681
0.977214	0.0234402	0.024752	0.0128081	0.943507	0.99631	0.515548
0.985496	0.0224	0.0244019	0.0129914	0.901637	0.982218	0.522927
0.993777	0.0213872	0.0240345	0.0131625	0.860868	0.967429	0.529812
1.00206	0.0204026	0.0236513	0.0133211	0.821239	0.952002	0.536195
1.01034	0.0194472	0.0232536	0.013467	0.782781	0.935998	0.542071
1.01862	0.0185214	0.0228431	0.0136003	0.745517	0.919473	0.547436
1.0269	0.0176257	0.0224211	0.0137209	0.709463	0.902485	0.55229
1.03518	0.0167604	0.0219889	0.0138288	0.674632	0.885089	0.556631
1.04347	0.0159255	0.0215479	0.0139239	0.641027	0.867339	0.560461
1.05175	0.0151211	0.0210994	0.0140064	0.608649	0.849286	0.563781
1.06003	0.014347	0.0206446	0.0140764	0.577491	0.830979	0.566596
1.06831	0.013603	0.0201847	0.0141339	0.547545	0.812467	0.568911
1.07659	0.0128888	0.0197208	0.0141791	0.518797	0.793795	0.570731
1.08487	0.012204	0.019254	0.0142122	0.491231	0.775007	0.572064
1.09315	0.011548	0.0187854	0.0142334	0.464827	0.756144	0.572918
1.10144	0.0109204	0.0183159	0.0142429	0.439562	0.737246	0.573301
1.10972	0.0103204	0.0178465	0.014241	0.415413	0.718349	0.573225
1.118	0.00974749	0.0173779	0.014228	0.392352	0.699489	0.572699
1.12628	0.00920093	0.0169111	0.014204	0.370353	0.680699	0.571736
1.13456	0.00867999	0.0164467	0.0141695	0.349384	0.662009	0.570346
1.14284	0.00818392	0.0159856	0.0141247	0.329416	0.643448	0.568544
1.15113	0.00771193	0.0155284	0.01407	0.310418	0.625042	0.566342
1.15941	0.00726323	0.0150756	0.0140057	0.292357	0.606817	0.563754
1.16769	0.00683703	0.0146278	0.0139322	0.275202	0.588794	0.560794
1.17597	0.00643251	0.0141856	0.0138498	0.258919	0.570996	0.557476
1.18425	0.00604887	0.0137495	0.0137588	0.243477	0.55344	0.553814
1.19253	0.0056853	0.0133198	0.0136597	0.228843	0.536144	0.549825
1.20081	0.00534099	0.0128969	0.0135528	0.214984	0.519123	0.545522
1.2091	0.00501517	0.0124813	0.0134385	0.201869	0.502392	0.540921
1.21738	0.00470704	0.0120731	0.0133171	0.189466	0.485963	0.536036
1.22566	0.00441584	0.0116727	0.0131891	0.177745	0.469845	0.530884
1.23394	0.00414082	0.0112803	0.0130548	0.166675	0.45405	0.525478
1.24222	0.00388124	0.0108961	0.0129146	0.156226	0.438585	0.519835
1.2505	0.00363638	0.0105202	0.0127689	0.14637	0.423456	0.513968
1.25878	0.00340556	0.0101528	0.0126179	0.137079	0.408669	0.507893
1.26707	0.00318808	0.0097941	0.0124622	0.128326	0.394229	0.501624
1.27535	0.00298331	0.00944404	0.012302	0.120083	0.380138	0.495175
1.28363	0.00279059	0.00910273	0.0121377	0.112326	0.3664	0.488561
1.29191	0.00260932	0.00877021	0.0119696	0.10503	0.353015	0.481794
1.30019	0.00243891	0.00844648	0.011798	0.0981703	0.339985	0.47489
1.30847	0.00227879	0.00813154	0.0116234	0.0917252	0.327308	0.467861
1.31675	0.00212842	0.00782535	0.011446	0.0856723	0.314983	0.460719
1.32504	0.00198726	0.00752788	0.0112661	0.0799906	0.30301	0.453478
1.33332	0.00185482	0.00723907	0.011084	0.0746598	0.291385	0.446149
1.3416	0.00173062	0.00695884	0.0109	0.0696605	0.280105	0.438744
1.34988	0.0016142	0.0066871	0.0107145	0.0649744	0.269167	0.431276
1.35816	0.00150512	0.00642376	0.0105276	0.0605837	0.258567	0.423753
1.36644	0.00140296	0.00616869	0.0103397	0.0564716	0.2483	0.416189
1.37473	0.00130733	0.00592178	0.0101509	0.052622	0.238362	0.408591
1.38301	0.00121783	0.00568291	0.00996162	0.0490197	0.228746	0.400972
1.39129	0.00113412	0.00545192	0.00977199	0.0456503	0.219449	0.393339
1.39957	0.00105585	0.00522868	0.00958227	0.0424998	0.210463	0.385702
1.40785	0.000982696	0.00501304	0.00939265	0.0395552	0.201783	0.37807
1.41613	0.000914349	0.00480484	0.00920335	0.036804	0.193403	0.37045
1.42441	0.000850516	0.00460392	0.00901457	0.0342347	0.185315	0.362851
1.4327	0.000790921	0.00441012	0.00882648	0.0318359	0.177514	0.35528
1.44098	0.000735304	0.00422326	0.00863927	0.0295972	0.169993	0.347745
1.44926	0.000683415	0.00404319	0.00845309	0.0275086	0.162745	0.340251
1.45754	0.000635023	0.00386973	0.00826811	0.0255607	0.155763	0.332805
1.46582	0.000589907	0.0037027	0.00808447	0.0237447	0.14904	0.325414
1.4741	0.000547857	0.00354195	0.00790232	0.0220522	0.142569	0.318081
1.48238	0.00050868	0.00338729	0.00772177	0.0204752	0.136344	0.310814
1.49067	0.00047219	0.00323855	0.00754296	0.0190064	0.130357	0.303617
1.49895	0.000438212	0.00309556	0.00736599	0.0176388	0.124601	0.296493
1.50723	0.000406585	0.00295815	0.00719097	0.0163657	0.11907	0.289448
1.51551	0.000377153	0.00282615	0.007018	0.015181	0.113757	0.282486
1.52379	0.000349773	0.0026994	0.00684715	0.0140789	0.108655	0.275609
1.53207	0.000324308	0.00257773	0.00667853	0.0130539	0.103758	0.268822
1.54035	0.000300632	0.00246097	0.0065122	0.0121009	0.0990581	0.262127
1.54864	0.000278624	0.00234897	0.00634822	0.0112151	0.0945498	0.255526
1.55692	0.000258173	0.00224156	0.00618666	0.0103919	0.0902265	0.249023
1.5652	0.000239174	0.0021386	0.00602758	0.00962714	0.086082	0.24262
1.57348	0.000221527	0.00203992	0.00587101	0.00891684	0.0821102	0.236318
1.58176	0.000205142	0.00194539	0.00571701	0.00825729	0.078305	0.230119
1.59004	0.00018993	0.00185485	0.00556561	0.00764501	0.0746606	0.224025
1.59833	0.000175813	0.00176816	0.00541685	0.00707677	0.0711712	0.218037
1.60661	0.000162714	0.00168518	0.00527074	0.00654951	0.0678311	0.212156
1.61489	0.000150563	0.00160577	0.00512731	0.0060604	0.064635	0.206383
1.62317	0.000139293	0.00152981	0.00498657	0.00560678	0.0615775	0.200718
1.63145	0.000128844	0.00145717	0.00484854	0.00518618	0.0586533	0.195162
1.63973	0.000119157	0.00138771	0.00471323	0.00479627	0.0558575	0.189715
1.64801	0.000110179	0.00132131	0.00458064	0.0044349	0.053185	0.184378
1.6563	0.00010186	0.00125786	0.00445077	0.00410004	0.0506311	0.179151
1.66458	9.41533e-05	0.00119725	0.00432361	0.00378982	0.0481912	0.174032
1.67286	8.70149e-05	0.00113935	0.00419916	0.00350249	0.0458607	0.169023
1.68114	8.04045e-05	0.00108406	0.00407741	0.00323642	0.0436353	0.164123
1.68942	7.42843e-05	0.00103128	0.00395835	0.00299007	0.0415108	0.15933
1.6977	6.8619e-05	0.000980905	0.00384195	0.00276203	0.039483	0.154645
1.70598	6.33757e-05	0.000932834	0.00372821	0.00255098	0.0375481	0.150067
1.71427	5.85241e-05	0.000886973	0.0036171	0.00235569	0.0357021	0.145594
1.72255	5.40357e-05	0.000843231	0.0035086	0.00217503	0.0339414	0.141227
1.73083	4.9884e-05	0.000801519	0.00340268	0.00200791	0.0322625	0.136964
1.73911	4.60445e-05	0.000761751	0.00329932	0.00185337	0.0306618	0.132803
1.74739	4.24944e-05	0.000723845	0.00319848	0.00171047	0.029136	0.128744
1.75567	3.92124e-05	0.000687721	0.00310015	0.00157836	0.0276819	0.124786
1.76395	3.61787e-05	0.000653303	0.00300427	0.00145625	0.0262965	0.120927
1.77224	3.33752e-05	0.000620515	0.00291083	0.00134341	0.0249768	0.117166
1.78052	3.07846e-05	0.000589288	0.00281979	0.00123913	0.0237198	0.113501
1.7888	2.83914e-05	0.000559552	0.00273111	0.0011428	0.0225229	0.109932
1.79708	2.61807e-05	0.000531243	0.00264475	0.00105382	0.0213834	0.106456
1.80536	2.4139e-05	0.000504295	0.00256069	0.000971634	0.0202987	0.103072
1.81364	2.22536e-05	0.00047865	0.00247887	0.000895746	0.0192664	0.0997788
1.82192	2.05129e-05	0.000454247	0.00239927	0.00082568	0.0182842	0.0965746
1.83021	1.8906e-05	0.000431031	0.00232184	0.000761	0.0173497	0.0934579
1.83849	1.74229e-05	0.000408949	0.00224654	0.0007013	0.0164609	0.0904271
1.84677	1.60541e-05	0.000387948	0.00217334	0.000646205	0.0156155	0.0874805
1.85505	1.47911e-05	0.000367979	0.00210219	0.000595368	0.0148117	0.0846166
1.86333	1.36259e-05	0.000348994	0.00203305	0.000548465	0.0140476	0.0818337
1.87161	1.2551e-05	0.000330947	0.00196588	0.000505198	0.0133212	0.0791301
1.8799	1.15596e-05	0.000313796	0.00190065	0.000465292	0.0126308	0.0765043
1.88818	1.06453e-05	0.000297498	0.0018373	0.000428489	0.0119748	0.0739545
1.89646	9.80217e-06	0.000282014	0.00177581	0.000394553	0.0113515	0.0714792
1.90474	9.02486e-06	0.000267304	0.00171612	0.000363266	0.0107594	0.0690767
1.91302	8.3083e-06	0.000253332	0.0016582	0.000334423	0.010197	0.0667454
1.9213	7.64782e-06	0.000240064	0.00160201	0.000307837	0.00966297	0.0644837
1.92958	7.0391e-06	0.000227465	0.00154751	0.000283335	0.00915584	0.06229
1.93787	6.47816e-06	0.000215504	0.00149466	0.000260757	0.00867437	0.0601625
1.94615	5.96131e-06	0.000204149	0.00144342	0.000239953	0.00821733	0.0580999
1.95443	5.48515e-06	0.000193372	0.00139374	0.000220786	0.00778354	0.0561005
1.96271	5.04652e-06	0.000183145	0.0013456	0.000203131	0.00737188	0.0541628
1.97099	4.64251e-06	0.00017344	0.00129896	0.000186869	0.00698125	0.0522851
1.97927	4.27043e-06	0.000164233	0.00125377	0.000171892	0.00661065	0.0504661
1.98755	3.9278e-06	0.000155499	0.00120999	0.0001581	0.00625909	0.0487042
1.99584	3.61232e-06	0.000147215	0.0011676	0.000145402	0.00592563	0.046998
2.00412	3.32186e-06	0.000139358	0.00112656	0.000133711	0.00560939	0.0453459
2.0124	3.05449e-06	0.000131908	0.00108683	0.000122948	0.00530951	0.0437466
2.02068	2.80838e-06	0.000124844	0.00104837	0.000113042	0.00502517	0.0421986
2.02896	2.58187e-06	0.000118147	0.00101115	0.000103925	0.00475562	0.0407005
2.03724	2.37342e-06	0.000111799	0.000975142	9.55342e-05	0.0045001	0.0392511
2.04552	2.18161e-06	0.000105782	0.000940306	8.78136e-05	0.00425792	0.0378489
2.05381	2.00513e-06	0.000100081	0.000906612	8.071e-05	0.00402841	0.0364926
2.06209	1.84278e-06	9.46774e-05	0.000874026	7.41748e-05	0.00381092	0.035181
2.07037	1.69342e-06	8.95581e-05	0.000842518	6.8163e-05	0.00360486	0.0339127
2.07865	1.55605e-06	8.47081e-05	0.000812057	6.26334e-05	0.00340964	0.0326866
2.08693	1.4297e-06	8.0114e-05	0.000782612	5.75477e-05	0.00322472	0.0315014
2.09521	1.3135e-06	7.57625e-05	0.000754154	5.28707e-05	0.00304957	0.030356
2.1035	1.20666e-06	7.16413e-05	0.000726655	4.85699e-05	0.00288368	0.0292491
2.11178	1.10842e-06	6.77388e-05	0.000700085	4.46156e-05	0.0027266	0.0281796
2.12006	1.01809e-06	6.40435e-05	0.000674418	4.098e-05	0.00257786	0.0271464
2.12834	9.35062e-07	6.0545e-05	0.000649626	3.76378e-05	0.00243703	0.0261485
2.13662	8.58736e-07	5.7233e-05	0.000625682	3.45656e-05	0.00230372	0.0251847
2.1449	7.88583e-07	5.40979e-05	0.000602561	3.17418e-05	0.00217753	0.0242541
2.15318	7.24108e-07	5.11305e-05	0.000580238	2.91465e-05	0.00205809	0.0233555
2.16147	6.64856e-07	4.83222e-05	0.000558687	2.67615e-05	0.00194505	0.0224881
2.16975	6.10409e-07	4.56647e-05	0.000537886	2.457e-05	0.00183808	0.0216508
2.17803	5.60381e-07	4.31501e-05	0.000517811	2.25563e-05	0.00173686	0.0208427
2.18631	5.14418e-07	4.0771e-05	0.000498438	2.07062e-05	0.0016411	0.020063
2.19459	4.72192e-07	3.85202e-05	0.000479746	1.90065e-05	0.0015505	0.0193106
2.20287	4.33403e-07	3.63911e-05	0.000461713	1.74452e-05	0.0014648	0.0185847
2.21115	3.97774e-07	3.43772e-05	0.000444318	1.6011e-05	0.00138374	0.0178845
2.21944	3.65049e-07	3.24724e-05	0.00042754	1.46938e-05	0.00130707	0.0172092
2.22772	3.34995e-07	3.06711e-05	0.00041136	1.34841e-05	0.00123456	0.0165579
2.236	3.07395e-07	2.89677e-05	0.000395758	1.23732e-05	0.001166	0.0159299
2.24428	2.82052e-07	2.7357e-05	0.000380716	1.1353e-05	0.00110116	0.0153244
2.25256	2.58781e-07	2.58342e-05	0.000366214	1.04164e-05	0.00103987	0.0147407
2.26084	2.37416e-07	2.43945e-05	0.000352235	9.55638e-06	0.000981919	0.014178
2.26912	2.17801e-07	2.30335e-05	0.000338762	8.76685e-06	0.000927138	0.0136357
2.27741	1.99794e-07	2.17471e-05	0.000325777	8.04206e-06	0.000875357	0.0131131
2.28569	1.83266e-07	2.05312e-05	0.000313265	7.37675e-06	0.000826415	0.0126094
2.29397	1.68094e-07	1.93821e-05	0.00030121	6.76608e-06	0.00078016	0.0121242
2.30225	1.5417e-07	1.82961e-05	0.000289595	6.2056e-06	0.000736449	0.0116567
2.31053	1.41391e-07	1.72699e-05	0.000278407	5.69122e-06	0.000695143	0.0112063
2.31881	1.29664e-07	1.63003e-05	0.000267631	5.21917e-06	0.000656114	0.0107726
2.3271	1.18902e-07	1.53842e-05	0.000257252	4.78601e-06	0.00061924	0.0103548
2.33538	1.09028e-07	1.45187e-05	0.000247257	4.38856e-06	0.000584403	0.00995249
2.34366	9.99682e-08	1.37011e-05	0.000237632	4.02389e-06	0.000551493	0.0095651
2.35194	9.16563e-08	1.29288e-05	0.000228366	3.68932e-06	0.000520407	0.00919211
2.36022	8.40309e-08	1.21994e-05	0.000219445	3.38238e-06	0.000491044	0.00883303
2.3685	7.70358e-08	1.15104e-05	0.000210857	3.10082e-06	0.000463312	0.00848736
2.37678	7.06193e-08	1.08597e-05	0.000202591	2.84255e-06	0.000437122	0.00815464
2.38507	6.47339e-08	1.02453e-05	0.000194636	2.60565e-06	0.000412389	0.00783442
2.39335	5.93359e-08	9.66506e-06	0.00018698	2.38837e-06	0.000389035	0.00752625
2.40163	5.43853e-08	9.11722e-06	0.000179613	2.1891e-06	0.000366983	0.0072297
2.40991	4.98453e-08	8.59996e-06	0.000172524	2.00635e-06	0.000346163	0.00694437
2.41819	4.56819e-08	8.11162e-06	0.000165704	1.83877e-06	0.000326506	0.00666986
2.42647	4.18643e-08	7.65061e-06	0.000159143	1.68511e-06	0.00030795	0.00640577
2.43475	3.83638e-08	7.21543e-06	0.000152832	1.54421e-06	0.000290433	0.00615173
2.44304	3.51543e-08	6.80466e-06	0.000146761	1.41502e-06	0.000273899	0.00590739
2.45132	3.22118e-08	6.41694e-06	0.000140923	1.29658e-06	0.000258292	0.00567239
2.4596	2.95143e-08	6.05102e-06	0.000135308	1.188e-06	0.000243563	0.00544639
2.46788	2.70413e-08	5.70567e-06	0.000129909	1.08846e-06	0.000229663	0.00522906
2.47616	2.47745e-08	5.37978e-06	0.000124718	9.97213e-07	0.000216545	0.0050201
2.48444	2.26966e-08	5.07225e-06	0.000119727	9.13576e-07	0.000204167	0.00481919
2.49272	2.07921e-08	4.78208e-06	0.000114928	8.36916e-07	0.000192487	0.00462605
2.50101	1.90465e-08	4.50829e-06	0.000110315	7.66654e-07	0.000181466	0.00444037
2.50929	1.74468e-08	4.24998e-06	0.000105881	7.02261e-07	0.000171069	0.0042619
2.51757	1.59807e-08	4.00628e-06	0.00010162	6.43248e-07	0.00016126	0.00409036
2.52585	1.46371e-08	3.77639e-06	9.75238e-05	5.89169e-07	0.000152006	0.00392549
2.53413	1.3406e-08	3.55953e-06	9.35877e-05	5.39614e-07	0.000143277	0.00376706
2.54241	1.22779e-08	3.35497e-06	8.98053e-05	4.94206e-07	0.000135043	0.00361481
2.55069	1.12443e-08	3.16202e-06	8.6171e-05	4.526e-07	0.000127277	0.00346852
2.55898	1.02972e-08	2.98004e-06	8.26791e-05	4.1448e-07	0.000119952	0.00332797
2.56726	9.42955e-09	2.80842e-06	7.93244e-05	3.79555e-07	0.000113043	0.00319294
2.57554	8.63466e-09	2.64656e-06	7.61016e-05	3.47559e-07	0.000106528	0.00306321
2.58382	7.90646e-09	2.49393e-06	7.30058e-05	3.18248e-07	0.000100385	0.00293861
2.5921	7.23938e-09	2.35e-06	7.00323e-05	2.91397e-07	9.45914e-05	0.00281891
2.60038	6.62833e-09	2.21428e-06	6.71763e-05	2.66801e-07	8.91286e-05	0.00270396
2.60867	6.06863e-09	2.08632e-06	6.44334e-05	2.44272e-07	8.39779e-05	0.00259355
2.61695	5.55597e-09	1.96568e-06	6.17993e-05	2.23637e-07	7.91217e-05	0.00248752
2.62523	5.08643e-09	1.85193e-06	5.92698e-05	2.04737e-07	7.45433e-05	0.00238571
2.63351	4.6564e-09	1.7447e-06	5.68411e-05	1.87428e-07	7.0227e-05	0.00228795
2.64179	4.26257e-09	1.64361e-06	5.45091e-05	1.71576e-07	6.61581e-05	0.00219408
2.65007	3.90191e-09	1.54832e-06	5.22702e-05	1.57058e-07	6.23224e-05	0.00210396
2.65835	3.57163e-09	1.4585e-06	5.01208e-05	1.43764e-07	5.8707e-05	0.00201744
2.66664	3.2692e-09	1.37383e-06	4.80574e-05	1.31591e-07	5.52991e-05	0.00193439
2.67492	2.99227e-09	1.29404e-06	4.60768e-05	1.20444e-07	5.20871e-05	0.00185467
2.6832	2.7387e-09	1.21883e-06	4.41757e-05	1.10237e-07	4.90598e-05	0.00177814
2.69148	2.50653e-09	1.14795e-06	4.2351e-05	1.00892e-07	4.62068e-05	0.0017047
2.69976	2.29396e-09	1.08115e-06	4.05998e-05	9.23359e-08	4.35181e-05	0.00163421
2.70804	2.09936e-09	1.0182e-06	3.89193e-05	8.45025e-08	4.09844e-05	0.00156657
2.71632	1.92119e-09	9.58888e-07	3.73066e-05	7.73311e-08	3.85968e-05	0.00150165
2.72461	1.75809e-09	9.02995e-07	3.57591e-05	7.0766e-08	3.6347e-05	0.00143936
2.73289	1.60878e-09	8.5033e-07	3.42742e-05	6.47561e-08	3.42272e-05	0.00137959
2.74117	1.47211e-09	8.00709e-07	3.28496e-05	5.92547e-08	3.22299e-05	0.00132225
2.74945	1.347e-09	7.53958e-07	3.14828e-05	5.4219e-08	3.03481e-05	0.00126723
2.75773	1.23249e-09	7.09913e-07	3.01715e-05	4.96096e-08	2.85752e-05	0.00121445
2.76601	1.12767e-09	6.68418e-07	2.89137e-05	4.53906e-08	2.69049e-05	0.00116382
2.77429	1.03174e-09	6.29327e-07	2.7707e-05	4.15292e-08	2.53315e-05	0.00111525
2.78258	9.43938e-10	5.92503e-07	2.65497e-05	3.79951e-08	2.38492e-05	0.00106867
2.79086	8.63583e-10	5.57816e-07	2.54396e-05	3.47607e-08	2.2453e-05	0.00102398
2.79914	7.90045e-10	5.25142e-07	2.43749e-05	3.18006e-08	2.11378e-05	0.000981129
2.80742	7.22747e-10	4.94367e-07	2.33538e-05	2.90918e-08	1.98991e-05	0.000940028
2.8157	6.61162e-10	4.6538e-07	2.23746e-05	2.66129e-08	1.87323e-05	0.000900613
2.82398	6.04807e-10	4.38079e-07	2.14355e-05	2.43445e-08	1.76334e-05	0.000862816
2.83227	5.5324e-10	4.12367e-07	2.05351e-05	2.22688e-08	1.65985e-05	0.000826572
2.84055	5.06054e-10	3.88152e-07	1.96717e-05	2.03695e-08	1.56238e-05	0.00079182
2.84883	4.6288e-10	3.65349e-07	1.88439e-05	1.86317e-08	1.47059e-05	0.000758499
2.85711	4.23378e-10	3.43874e-07	1.80502e-05	1.70417e-08	1.38415e-05	0.000726552
2.86539	3.87236e-10	3.23652e-07	1.72893e-05	1.55869e-08	1.30275e-05	0.000695924
2.87367	3.54169e-10	3.0461e-07	1.65599e-05	1.42559e-08	1.22611e-05	0.000666562
2.88195	3.23917e-10	2.8668e-07	1.58606e-05	1.30382e-08	1.15394e-05	0.000638415
2.89024	2.96242e-10	2.69798e-07	1.51903e-05	1.19242e-08	1.08598e-05	0.000611434
2.89852	2.70923e-10	2.53903e-07	1.45478e-05	1.09051e-08	1.022e-05	0.000585571
2.9068	2.47762e-10	2.38937e-07	1.39319e-05	9.97284e-09	9.61761e-06	0.000560782
2.91508	2.26575e-10	2.24847e-07	1.33416e-05	9.12003e-09	9.05047e-06	0.000537023
2.92336	2.07195e-10	2.11582e-07	1.27759e-05	8.33992e-09	8.51654e-06	0.000514253
2.93164	1.89467e-10	1.99094e-07	1.22338e-05	7.62635e-09	8.01388e-06	0.00049243
2.93992	1.73252e-10	1.87339e-07	1.17142e-05	6.97366e-09	7.54069e-06	0.000471517
2.94821	1.5842e-10	1.76272e-07	1.12163e-05	6.37667e-09	7.09525e-06	0.000451476
2.95649	1.44854e-10	1.65855e-07	1.07392e-05	5.83063e-09	6.67594e-06	0.000432272
2.96477	1.32447e-10	1.56049e-07	1.02821e-05	5.33122e-09	6.28124e-06	0.000413871
2.97305	1.211e-10	1.46819e-07	9.84406e-06	4.87447e-09	5.90973e-06	0.00039624
2.98133	1.10722e-10	1.38132e-07	9.42439e-06	4.45674e-09	5.56004e-06	0.000379347
2.98961	1.01231e-10	1.29955e-07	9.0223e-06	4.07472e-09	5.23091e-06	0.000363162
2.99789	9.25514e-11	1.22259e-07	8.63708e-06	3.72535e-09	4.92114e-06	0.000347657
3.00618	8.4614e-11	1.15016e-07	8.26805e-06	3.40585e-09	4.6296e-06	0.000332803
3.01446	7.73555e-11	1.082e-07	7.91452e-06	3.11369e-09	4.35522e-06	0.000318573
3.02274	7.0718e-11	1.01785e-07	7.57587e-06	2.84652e-09	4.097e-06	0.000304941
3.03102	6.46486e-11	9.57474e-08	7.25148e-06	2.60221e-09	3.85399e-06	0.000291884
3.0393	5.90988e-11	9.00662e-08	6.94076e-06	2.37882e-09	3.62531e-06	0.000279377
3.04758	5.40242e-11	8.472e-08	6.64315e-06	2.17456e-09	3.41012e-06	0.000267398
3.05587	4.93842e-11	7.96892e-08	6.3581e-06	1.98779e-09	3.20762e-06	0.000255924
3.06415	4.51417e-11	7.49554e-08	6.0851e-06	1.81703e-09	3.01708e-06	0.000244935
3.07243	4.12628e-11	7.05012e-08	5.82365e-06	1.6609e-09	2.83779e-06	0.000234411
3.08071	3.77164e-11	6.63101e-08	5.57326e-06	1.51815e-09	2.66909e-06	0.000224333
3.08899	3.4474e-11	6.23667e-08	5.33348e-06	1.38764e-09	2.51036e-06	0.000214681
3.09727	3.15098e-11	5.86565e-08	5.10386e-06	1.26832e-09	2.36102e-06	0.000205439
3.10555	2.87998e-11	5.51658e-08	4.88399e-06	1.15924e-09	2.22052e-06	0.000196589
3.11384	2.63223e-11	5.18817e-08	4.67345e-06	1.05952e-09	2.08832e-06	0.000188114
3.12212	2.40574e-11	4.8792e-08	4.47186e-06	9.68352e-10	1.96396e-06	0.00018
3.1304	2.1987e-11	4.58853e-08	4.27885e-06	8.85014e-10	1.84696e-06	0.000172231
3.13868	2.00944e-11	4.31508e-08	4.09405e-06	8.08832e-10	1.73689e-06	0.000164792
3.14696	1.83643e-11	4.05784e-08	3.91712e-06	7.39192e-10	1.63335e-06	0.000157671
3.15524	1.67828e-11	3.81585e-08	3.74774e-06	6.75536e-10	1.53594e-06	0.000150853
3.16352	1.53372e-11	3.58822e-08	3.58558e-06	6.17349e-10	1.44432e-06	0.000144326
3.17181	1.40159e-11	3.3741e-08	3.43035e-06	5.64162e-10	1.35813e-06	0.000138077
3.18009	1.28081e-11	3.17269e-08	3.28174e-06	5.15549e-10	1.27706e-06	0.000132096
3.18837	1.17042e-11	2.98324e-08	3.13949e-06	4.71115e-10	1.2008e-06	0.00012637
3.19665	1.06953e-11	2.80504e-08	3.00333e-06	4.30502e-10	1.12908e-06	0.000120889
3.20493	9.7731e-12	2.63744e-08	2.873e-06	3.93383e-10	1.06161e-06	0.000115643
3.21321	8.93027e-12	2.4798e-08	2.74825e-06	3.59458e-10	9.9816e-07	0.000110622
3.22149	8.15998e-12	2.33154e-08	2.62885e-06	3.28453e-10	9.38482e-07	0.000105816
3.22978	7.456e-12	2.19209e-08	2.51457e-06	3.00116e-10	8.82354e-07	0.000101216
3.23806	6.81263e-12	2.06095e-08	2.4052e-06	2.7422e-10	8.29567e-07	9.68134e-05
3.24634	6.22466e-12	1.93762e-08	2.30053e-06	2.50553e-10	7.79923e-07	9.26003e-05
3.25462	5.68733e-12	1.82163e-08	2.20036e-06	2.28925e-10	7.33236e-07	8.85683e-05
3.2629	5.1963e-12	1.71255e-08	2.1045e-06	2.0916e-10	6.8933e-07	8.47097e-05
3.27118	4.74758e-12	1.60998e-08	2.01277e-06	1.91098e-10	6.48042e-07	8.10173e-05
3.27946	4.33753e-12	1.51351e-08	1.92499e-06	1.74593e-10	6.09215e-07	7.74839e-05
3.28775	3.96283e-12	1.42281e-08	1.84099e-06	1.59511e-10	5.72704e-07	7.41029e-05
3.29603	3.62044e-12	1.33751e-08	1.76062e-06	1.45729e-10	5.38371e-07	7.08677e-05
3.30431	3.30757e-12	1.25731e-08	1.68371e-06	1.33135e-10	5.06087e-07	6.77722e-05
3.31259	3.02169e-12	1.18189e-08	1.61013e-06	1.21628e-10	4.7573e-07	6.48103e-05
3.32087	2.76048e-12	1.11098e-08	1.53972e-06	1.11114e-10	4.47187e-07	6.19764e-05
3.32915	2.5218e-12	1.0443e-08	1.47236e-06	1.01507e-10	4.20348e-07	5.92651e-05
3.33744	2.30372e-12	9.81609e-09	1.40792e-06	9.27287e-11	3.95114e-07	5.66711e-05
3.34572	2.10447e-12	9.22664e-09	1.34627e-06	8.47085e-11	3.71388e-07	5.41894e-05
3.354	1.92242e-12	8.67244e-09	1.28728e-06	7.73807e-11	3.4908e-07	5.18153e-05
3.36228	1.75609e-12	8.15139e-09	1.23086e-06	7.06856e-11	3.28107e-07	4.9544e-05
3.37056	1.60413e-12	7.66152e-09	1.17688e-06	6.45689e-11	3.08389e-07	4.73713e-05
3.37884	1.46529e-12	7.20096e-09	1.12524e-06	5.89805e-11	2.89851e-07	4.52928e-05
3.38712	1.33845e-12	6.76798e-09	1.07585e-06	5.3875e-11	2.72423e-07	4.33046e-05
3.39541	1.22257e-12	6.36093e-09	1.0286e-06	4.92106e-11	2.56038e-07	4.14028e-05
3.40369	1.11671e-12	5.97826e-09	9.83404e-07	4.49494e-11	2.40635e-07	3.95836e-05
3.41197	1.02e-12	5.61852e-09	9.40175e-07	4.10566e-11	2.26155e-07	3.78436e-05
3.42025	9.31647e-13	5.28035e-09	8.98828e-07	3.75003e-11	2.12543e-07	3.61793e-05
3.42853	8.50936e-13	4.96245e-09	8.59282e-07	3.42516e-11	1.99747e-07	3.45875e-05
3.43681	7.77207e-13	4.66361e-09	8.21458e-07	3.12839e-11	1.87718e-07	3.3065e-05
3.44509	7.09855e-13	4.38271e-09	7.85283e-07	2.85728e-11	1.76411e-07	3.16089e-05
3.45338	6.48331e-13	4.11865e-09	7.50686e-07	2.60964e-11	1.65783e-07	3.02164e-05
3.46166	5.9213e-13	3.87045e-09	7.17599e-07	2.38342e-11	1.55792e-07	2.88845e-05
3.46994	5.40794e-13	3.63715e-09	6.85956e-07	2.17679e-11	1.46401e-07	2.76109e-05
3.47822	4.93902e-13	3.41786e-09	6.55696e-07	1.98804e-11	1.37575e-07	2.63928e-05
3.4865	4.51069e-13	3.21175e-09	6.26758e-07	1.81563e-11	1.29278e-07	2.5228e-05
3.49478	4.11945e-13	3.01802e-09	5.99086e-07	1.65815e-11	1.2148e-07	2.41142e-05
3.50306	3.7621e-13	2.83593e-09	5.72624e-07	1.51431e-11	1.14151e-07	2.30491e-05
3.51135	3.4357e-13	2.66479e-09	5.47321e-07	1.38292e-11	1.07262e-07	2.20306e-05
3.51963	3.13757e-13	2.50394e-09	5.23125e-07	1.26292e-11	1.00788e-07	2.10567e-05
3.52791	2.86528e-13	2.35277e-09	4.9999e-07	1.15332e-11	9.47027e-08	2.01254e-05
3.53619	2.61658e-13	2.21069e-09	4.77869e-07	1.05322e-11	8.89839e-08	1.9235e-05
3.54447	2.38944e-13	2.07716e-09	4.56719e-07	9.61788e-12	8.36092e-08	1.83837e-05
3.55275	2.18198e-13	1.95167e-09	4.36496e-07	8.78284e-12	7.8558e-08	1.75697e-05
3.56104	1.99252e-13	1.83374e-09	4.17161e-07	8.02021e-12	7.3811e-08	1.67914e-05
3.56932	1.81948e-13	1.72291e-09	3.98676e-07	7.3237e-12	6.93498e-08	1.60474e-05
3.5776	1.66145e-13	1.61875e-09	3.81002e-07	6.68759e-12	6.51574e-08	1.5336e-05
3.58588	1.51712e-13	1.52087e-09	3.64106e-07	6.10666e-12	6.12177e-08	1.46559e-05
3.59416	1.38531e-13	1.42889e-09	3.47953e-07	5.57612e-12	5.75153e-08	1.40057e-05
3.60244	1.26494e-13	1.34246e-09	3.3251e-07	5.09161e-12	5.40362e-08	1.33841e-05
3.61072	1.15502e-13	1.26124e-09	3.17748e-07	4.64914e-12	5.07668e-08	1.27899e-05
3.61901	1.05463e-13	1.18491e-09	3.03635e-07	4.24508e-12	4.76946e-08	1.22218e-05
3.62729	9.62962e-14	1.11319e-09	2.90144e-07	3.87608e-12	4.48078e-08	1.16788e-05
3.63557	8.79248e-14	1.0458e-09	2.77248e-07	3.53912e-12	4.20951e-08	1.11597e-05
3.64385	8.02802e-14	9.82474e-10	2.64921e-07	3.23141e-12	3.95462e-08	1.06635e-05
3.65213	7.32994e-14	9.22972e-10	2.53138e-07	2.95042e-12	3.71511e-08	1.01892e-05
3.66041	6.69248e-14	8.67062e-10	2.41874e-07	2.69383e-12	3.49007e-08	9.73585e-06
3.66869	6.11039e-14	8.14529e-10	2.31109e-07	2.45953e-12	3.27862e-08	9.3025e-06
3.67698	5.57886e-14	7.6517e-10	2.20818e-07	2.24558e-12	3.07993e-08	8.8883e-06
3.68526	5.09351e-14	7.18792e-10	2.10983e-07	2.05022e-12	2.89326e-08	8.4924e-06
3.69354	4.65034e-14	6.75218e-10	2.01582e-07	1.87184e-12	2.71786e-08	8.114e-06
3.70182	4.24567e-14	6.34277e-10	1.92597e-07	1.70895e-12	2.55307e-08	7.75234e-06
3.7101	3.87618e-14	5.95812e-10	1.84009e-07	1.56023e-12	2.39824e-08	7.40668e-06
3.71838	3.5388e-14	5.59673e-10	1.75802e-07	1.42443e-12	2.25277e-08	7.07632e-06
3.72666	3.23076e-14	5.25719e-10	1.67958e-07	1.30043e-12	2.11611e-08	6.76059e-06
3.73495	2.94949e-14	4.9382e-10	1.60462e-07	1.18722e-12	1.98771e-08	6.45885e-06
3.74323	2.69269e-14	4.63851e-10	1.53298e-07	1.08385e-12	1.86708e-08	6.17048e-06
3.75151	2.45822e-14	4.35695e-10	1.46451e-07	9.89473e-13	1.75374e-08	5.8949e-06
3.75979	2.24414e-14	4.09244e-10	1.39908e-07	9.03302e-13	1.64727e-08	5.63154e-06
3.76807	2.04868e-14	3.84394e-10	1.33656e-07	8.24627e-13	1.54725e-08	5.37986e-06
3.77635	1.87023e-14	3.6105e-10	1.27681e-07	7.52797e-13	1.45328e-08	5.13936e-06
3.78464	1.7073e-14	3.39119e-10	1.21971e-07	6.87217e-13	1.36501e-08	4.90953e-06
3.79292	1.55855e-14	3.18517e-10	1.16515e-07	6.27343e-13	1.28208e-08	4.68991e-06
3.8012	1.42275e-14	2.99163e-10	1.11301e-07	5.7268e-13	1.20418e-08	4.48005e-06
3.80948	1.29877e-14	2.80982e-10	1.06319e-07	5.22775e-13	1.131e-08	4.27952e-06
3.81776	1.18558e-14	2.63903e-10	1.01559e-07	4.77214e-13	1.06225e-08	4.08791e-06
3.82604	1.08224e-14	2.4786e-10	9.70102e-08	4.35619e-13	9.97676e-09	3.90482e-06
3.83432	9.879e-15	2.32789e-10	9.2664e-08	3.97646e-13	9.37015e-09	3.72988e-06
3.84261	9.01775e-15	2.18633e-10	8.85113e-08	3.62979e-13	8.80032e-09	3.56273e-06
3.85089	8.23151e-15	2.05335e-10	8.45435e-08	3.31332e-13	8.26507e-09	3.40302e-06
3.85917	7.51375e-15	1.92844e-10	8.07524e-08	3.02441e-13	7.76228e-09	3.25042e-06
3.86745	6.85851e-15	1.81111e-10	7.71303e-08	2.76066e-13	7.29001e-09	3.10462e-06
3.87573	6.26035e-15	1.7009e-10	7.36697e-08	2.51989e-13	6.8464e-09	2.96533e-06
3.88401	5.71431e-15	1.59738e-10	7.03633e-08	2.3001e-13	6.42973e-09	2.83224e-06
3.89229	5.21584e-15	1.50015e-10	6.72045e-08	2.09946e-13	6.03835e-09	2.70509e-06
3.90058	4.76081e-15	1.40882e-10	6.41866e-08	1.91631e-13	5.67073e-09	2.58362e-06
3.90886	4.34544e-15	1.32304e-10	6.13034e-08	1.74911e-13	5.32545e-09	2.46756e-06
3.91714	3.96628e-15	1.24247e-10	5.8549e-08	1.59649e-13	5.00114e-09	2.35669e-06
3.92542	3.62016e-15	1.16679e-10	5.59176e-08	1.45717e-13	4.69653e-09	2.25078e-06
3.9337	3.30422e-15	1.09571e-10	5.34038e-08	1.33e-13	4.41043e-09	2.14959e-06
3.94198	3.01583e-15	1.02896e-10	5.10023e-08	1.21392e-13	4.14173e-09	2.05293e-06
3.95026	2.75258e-15	9.66259e-11	4.87082e-08	1.10796e-13	3.88935e-09	1.96059e-06
3.95855	2.51229e-15	9.07372e-11	4.65167e-08	1.01124e-13	3.65232e-09	1.87237e-06
3.96683	2.29296e-15	8.52065e-11	4.44232e-08	9.22953e-14	3.4297e-09	1.78811e-06
3.97511	2.09275e-15	8.00123e-11	4.24235e-08	8.42368e-14	3.22063e-09	1.70761e-06
3.98339	1.91001e-15	7.5134e-11	4.05132e-08	7.68812e-14	3.02427e-09	1.63072e-06
3.99167	1.74322e-15	7.05524e-11	3.86885e-08	7.01674e-14	2.83985e-09	1.55728e-06
3.99995	1.59097e-15	6.62497e-11	3.69455e-08	6.40393e-14	2.66666e-09	1.48712e-06
4.00823	1.45201e-15	6.22088e-11	3.52806e-08	5.84459e-14	2.50401e-09	1.4201e-06
4.01652	1.32518e-15	5.84138e-11	3.36904e-08	5.33406e-14	2.35125e-09	1.35609e-06
4.0248	1.20941e-15	5.48499e-11	3.21714e-08	4.86809e-14	2.2078e-09	1.29495e-06
4.03308	1.10375e-15	5.15029e-11	3.07206e-08	4.44279e-14	2.07308e-09	1.23655e-06
4.04136	1.00732e-15	4.83598e-11	2.93348e-08	4.05461e-14	1.94656e-09	1.18078e-06
4.04964	9.19296e-16	4.54081e-11	2.80112e-08	3.70032e-14	1.82775e-09	1.1275e-06
4.05792	8.38962e-16	4.26362e-11	2.67471e-08	3.37696e-14	1.71618e-09	1.07661e-06
4.06621	7.65641e-16	4.00331e-11	2.55397e-08	3.08183e-14	1.6114e-09	1.02801e-06
4.07449	6.98723e-16	3.75887e-11	2.43865e-08	2.81248e-14	1.51301e-09	9.81597e-07
4.08277	6.37649e-16	3.52932e-11	2.32851e-08	2.56664e-14	1.42061e-09	9.37264e-07
4.09105	5.81908e-16	3.31376e-11	2.22332e-08	2.34228e-14	1.33384e-09	8.94924e-07
4.09933	5.31037e-16	3.11134e-11	2.12286e-08	2.13751e-14	1.25237e-09	8.54487e-07
4.10761	4.84608e-16	2.92127e-11	2.02692e-08	1.95063e-14	1.17586e-09	8.15868e-07
4.11589	4.42236e-16	2.74278e-11	1.93529e-08	1.78007e-14	1.10401e-09	7.78986e-07
4.12418	4.03566e-16	2.57517e-11	1.84778e-08	1.62442e-14	1.03655e-09	7.43763e-07
4.13246	3.68274e-16	2.41779e-11	1.76421e-08	1.48236e-14	9.73202e-10	7.10126e-07
4.14074	3.36066e-16	2.27001e-11	1.68441e-08	1.35272e-14	9.13718e-10	6.78002e-07
4.14902	3.06673e-16	2.13125e-11	1.60819e-08	1.23441e-14	8.57863e-10	6.47324e-07
4.1573	2.79848e-16	2.00095e-11	1.53541e-08	1.12644e-14	8.05415e-10	6.18028e-07
4.16558	2.55368e-16	1.8786e-11	1.46591e-08	1.0279e-14	7.56169e-10	5.90051e-07
4.17386	2.33028e-16	1.76372e-11	1.39953e-08	9.37976e-15	7.09928e-10	5.63335e-07
4.18215	2.1264e-16	1.65586e-11	1.33615e-08	8.55913e-15	6.6651e-10	5.37823e-07
4.19043	1.94035e-16	1.55457e-11	1.27563e-08	7.81024e-15	6.25742e-10	5.13461e-07
4.19871	1.77057e-16	1.45948e-11	1.21783e-08	7.12683e-15	5.87463e-10	4.90198e-07
4.20699	1.61563e-16	1.37019e-11	1.16264e-08	6.50318e-15	5.51522e-10	4.67984e-07
4.21527	1.47424e-16	1.28635e-11	1.10995e-08	5.93406e-15	5.17776e-10	4.46772e-07
4.22355	1.34521e-16	1.20763e-11	1.05963e-08	5.4147e-15	4.86091e-10	4.26517e-07
4.23183	1.22747e-16	1.13372e-11	1.01158e-08	4.94077e-15	4.56342e-10	4.07176e-07
4.24012	1.12003e-16	1.06433e-11	9.65696e-09	4.50829e-15	4.2841e-10	3.88709e-07
4.2484	1.02198e-16	9.99178e-12	9.21888e-09	4.11364e-15	4.02185e-10	3.71075e-07
4.25668	9.32511e-17	9.38006e-12	8.80059e-09	3.75351e-15	3.77563e-10	3.54238e-07
4.26496	8.50869e-17	8.80574e-12	8.40119e-09	3.42489e-15	3.54446e-10	3.38162e-07
4.27324	7.7637e-17	8.26652e-12	8.01984e-09	3.12502e-15	3.32741e-10	3.22812e-07
4.28152	7.08388e-17	7.76027e-12	7.65573e-09	2.85138e-15	3.12364e-10	3.08156e-07
4.28981	6.46356e-17	7.28497e-12	7.30808e-09	2.60169e-15	2.93232e-10	2.94162e-07
4.29809	5.89752e-17	6.83873e-12	6.97616e-09	2.37385e-15	2.7527e-10	2.80802e-07
4.30637	5.38101e-17	6.41979e-12	6.65924e-09	2.16595e-15	2.58407e-10	2.68045e-07
4.31465	4.90971e-17	6.02647e-12	6.35666e-09	1.97624e-15	2.42575e-10	2.55866e-07
4.32293	4.47966e-17	5.6572e-12	6.06778e-09	1.80314e-15	2.27712e-10	2.44238e-07
4.33121	4.08726e-17	5.31053e-12	5.79197e-09	1.64519e-15	2.13758e-10	2.33136e-07
4.33949	3.7292e-17	4.98507e-12	5.52865e-09	1.50107e-15	2.00657e-10	2.22537e-07
4.34778	3.40249e-17	4.67952e-12	5.27725e-09	1.36956e-15	1.88358e-10	2.12418e-07
4.35606	3.10439e-17	4.39267e-12	5.03724e-09	1.24957e-15	1.76812e-10	2.02757e-07
4.36434	2.83238e-17	4.12338e-12	4.8081e-09	1.14008e-15	1.65973e-10	1.93534e-07
4.37262	2.5842e-17	3.87057e-12	4.58934e-09	1.04018e-15	1.55797e-10	1.84729e-07
4.3809	2.35774e-17	3.63324e-12	4.3805e-09	9.49031e-16	1.46244e-10	1.76322e-07
4.38918	2.15112e-17	3.41044e-12	4.18112e-09	8.65862e-16	1.37276e-10	1.68297e-07
4.39746	1.9626e-17	3.20128e-12	3.99079e-09	7.89977e-16	1.28857e-10	1.60636e-07
4.40575	1.79058e-17	3.00493e-12	3.80908e-09	7.20739e-16	1.20953e-10	1.53322e-07
4.41403	1.63364e-17	2.82061e-12	3.63562e-09	6.57565e-16	1.13534e-10	1.4634e-07
4.42231	1.49044e-17	2.64757e-12	3.47003e-09	5.99926e-16	1.06569e-10	1.39674e-07
4.43059	1.35978e-17	2.48514e-12	3.31195e-09	5.47335e-16	1.00031e-10	1.33311e-07
4.43887	1.24058e-17	2.33265e-12	3.16105e-09	4.99352e-16	9.38932e-11	1.27237e-07
4.44715	1.13181e-17	2.18951e-12	3.01699e-09	4.55573e-16	8.81316e-11	1.21439e-07
4.45543	1.03258e-17	2.05515e-12	2.87948e-09	4.1563e-16	8.2723e-11	1.15904e-07
4.46372	9.4204e-18	1.92901e-12	2.74822e-09	3.79187e-16	7.76459e-11	1.1062e-07
4.472	8.59436e-18	1.81061e-12	2.62291e-09	3.45937e-16	7.28799e-11	1.05577e-07
4.48028	7.84071e-18	1.69946e-12	2.5033e-09	3.15601e-16	6.84061e-11	1.00762e-07
4.48856	7.1531e-18	1.59513e-12	2.38912e-09	2.87924e-16	6.42065e-11	9.61662e-08
4.49684	6.52577e-18	1.49719e-12	2.28014e-09	2.62673e-16	6.02644e-11	9.17793e-08
4.50512	5.95342e-18	1.40526e-12	2.1761e-09	2.39635e-16	5.65641e-11	8.75918e-08
4.51341	5.43124e-18	1.31897e-12	2.0768e-09	2.18616e-16	5.30906e-11	8.35947e-08
4.52169	4.95483e-18	1.23796e-12	1.98202e-09	1.9944e-16	4.98301e-11	7.97794e-08
4.52997	4.52019e-18	1.16193e-12	1.89154e-09	1.81945e-16	4.67696e-11	7.61377e-08
4.53825	4.12366e-18	1.09056e-12	1.80518e-09	1.65984e-16	4.38968e-11	7.26616e-08
4.54653	3.76189e-18	1.02357e-12	1.72275e-09	1.51422e-16	4.12003e-11	6.93437e-08
4.55481	3.43184e-18	9.60685e-13	1.64408e-09	1.38137e-16	3.86692e-11	6.61767e-08
4.56309	3.13074e-18	9.01661e-13	1.56898e-09	1.26017e-16	3.62934e-11	6.3154e-08
4.57138	2.85604e-18	8.46259e-13	1.4973e-09	1.1496e-16	3.40633e-11	6.02688e-08
4.57966	2.60542e-18	7.94257e-13	1.42889e-09	1.04873e-16	3.19702e-11	5.75151e-08
4.58794	2.37679e-18	7.45446e-13	1.36359e-09	9.56698e-17	3.00054e-11	5.48867e-08
4.59622	2.16821e-18	6.99631e-13	1.30126e-09	8.72741e-17	2.81613e-11	5.23781e-08
4.6045	1.97793e-18	6.56628e-13	1.24178e-09	7.96148e-17	2.64304e-11	4.99837e-08
4.61278	1.80433e-18	6.16266e-13	1.18501e-09	7.26274e-17	2.48057e-11	4.76985e-08
4.62106	1.64597e-18	5.78381e-13	1.13082e-09	6.62529e-17	2.32808e-11	4.55174e-08
4.62935	1.50149e-18	5.42822e-13	1.0791e-09	6.04376e-17	2.18495e-11	4.34357e-08
4.63763	1.36969e-18	5.09447e-13	1.02975e-09	5.51324e-17	2.05061e-11	4.1449e-08
4.64591	1.24946e-18	4.78122e-13	9.82638e-10	5.02927e-17	1.92452e-11	3.95528e-08
4.65419	1.13977e-18	4.4872e-13	9.37679e-10	4.58777e-17	1.80617e-11	3.77431e-08
4.66247	1.03971e-18	4.21124e-13	8.9477e-10	4.185e-17	1.6951e-11	3.6016e-08
4.67075	9.48427e-19	3.95224e-13	8.53819e-10	3.81758e-17	1.59084e-11	3.43676e-08
4.67903	8.65156e-19	3.70914e-13	8.14736e-10	3.4824e-17	1.49299e-11	3.27945e-08
4.68732	7.89192e-19	3.48098e-13	7.77438e-10	3.17663e-17	1.40115e-11	3.12931e-08
4.6956	7.19895e-19	3.26684e-13	7.41841e-10	2.8977e-17	1.31496e-11	2.98603e-08
4.70388	6.56679e-19	3.06586e-13	7.0787e-10	2.64324e-17	1.23406e-11	2.84929e-08
4.71216	5.99012e-19	2.87723e-13	6.7545e-10	2.41112e-17	1.15813e-11	2.7188e-08
4.72044	5.46407e-19	2.70019e-13	6.4451e-10	2.19938e-17	1.08687e-11	2.59426e-08
4.72872	4.9842e-19	2.53403e-13	6.14983e-10	2.00622e-17	1.01999e-11	2.47541e-08
4.737	4.54644e-19	2.37809e-13	5.86806e-10	1.83002e-17	9.5722e-12	2.36199e-08
4.74529	4.14712e-19	2.23173e-13	5.59915e-10	1.66929e-17	8.98309e-12	2.25375e-08
4.75357	3.78286e-19	2.09437e-13	5.34254e-10	1.52266e-17	8.43019e-12	2.15046e-08
4.76185	3.45057e-19	1.96546e-13	5.09765e-10	1.38891e-17	7.91129e-12	2.05189e-08
4.77013	3.14746e-19	1.84447e-13	4.86395e-10	1.26691e-17	7.42429e-12	1.95782e-08
4.77841	2.87097e-19	1.73092e-13	4.64094e-10	1.15561e-17	6.96724e-12	1.86806e-08
4.78669	2.61875e-19	1.62435e-13	4.42813e-10	1.05409e-17	6.53829e-12	1.78239e-08
4.79498	2.38868e-19	1.52434e-13	4.22505e-10	9.61484e-18	6.13573e-12	1.70065e-08
4.80326	2.17882e-19	1.43048e-13	4.03125e-10	8.77009e-18	5.75792e-12	1.62265e-08
4.81154	1.98738e-19	1.34239e-13	3.84632e-10	7.99954e-18	5.40336e-12	1.54821e-08
4.81982	1.81276e-19	1.25973e-13	3.66986e-10	7.29665e-18	5.0706e-12	1.47718e-08
4.8281	1.65347e-19	1.18214e-13	3.50146e-10	6.6555e-18	4.75832e-12	1.4094e-08
4.83638	1.50818e-19	1.10933e-13	3.34077e-10	6.07066e-18	4.46525e-12	1.34472e-08
4.84466	1.37564e-19	1.041e-13	3.18744e-10	5.53719e-18	4.19021e-12	1.283e-08
4.85295	1.25475e-19	9.76879e-14	3.04113e-10	5.05058e-18	3.9321e-12	1.2241e-08
4.86123	1.14448e-19	9.167e-14	2.90152e-10	4.60672e-18	3.68987e-12	1.16791e-08
4.86951	1.04389e-19	8.60225e-14	2.76829e-10	4.20185e-18	3.46255e-12	1.11428e-08
4.87779	9.52146e-20	8.07225e-14	2.64117e-10	3.83254e-18	3.24922e-12	1.06312e-08
4.88607	8.68458e-20	7.57488e-14	2.51988e-10	3.49569e-18	3.04902e-12	1.01429e-08
4.89435	7.92123e-20	7.10813e-14	2.40413e-10	3.18842e-18	2.86114e-12	9.67704e-09
4.90263	7.22494e-20	6.6701e-14	2.2937e-10	2.90816e-18	2.68483e-12	9.23251e-09
4.91092	6.58984e-20	6.25905e-14	2.18832e-10	2.65252e-18	2.51937e-12	8.80834e-09
4.9192	6.01054e-20	5.8733e-14	2.08777e-10	2.41934e-18	2.3641e-12	8.40362e-09
4.92748	5.48215e-20	5.5113e-14	1.99183e-10	2.20665e-18	2.21839e-12	8.01745e-09
4.93576	5.00019e-20	5.17159e-14	1.90029e-10	2.01266e-18	2.08165e-12	7.64897e-09
4.94404	4.56058e-20	4.85281e-14	1.81294e-10	1.83571e-18	1.95334e-12	7.2974e-09
4.95232	4.15961e-20	4.55365e-14	1.7296e-10	1.67431e-18	1.83292e-12	6.96194e-09
4.9606	3.79388e-20	4.27292e-14	1.65009e-10	1.5271e-18	1.71992e-12	6.64187e-09
4.96889	3.46029e-20	4.00949e-14	1.57421e-10	1.39283e-18	1.61388e-12	6.33647e-09
4.97717	3.15603e-20	3.76227e-14	1.50182e-10	1.27035e-18	1.51438e-12	6.04509e-09
4.98545	2.87851e-20	3.53029e-14	1.43275e-10	1.15865e-18	1.421e-12	5.76707e-09
4.99373	2.62538e-20	3.3126e-14	1.36685e-10	1.05676e-18	1.33338e-12	5.50181e-09
5.00201	2.3945e-20	3.10832e-14	1.30398e-10	9.63827e-19	1.25115e-12	5.24872e-09
5.01029	2.18392e-20	2.91663e-14	1.24399e-10	8.79065e-19	1.17399e-12	5.00725e-09
5.01858	1.99185e-20	2.73675e-14	1.18675e-10	8.01754e-19	1.10159e-12	4.77686e-09
5.02686	1.81667e-20	2.56795e-14	1.13214e-10	7.3124e-19	1.03364e-12	4.55705e-09
5.03514	1.65689e-20	2.40955e-14	1.08004e-10	6.66926e-19	9.69885e-13	4.34733e-09
5.04342	1.51116e-20	2.26092e-14	1.03033e-10	6.08266e-19	9.10058e-13	4.14724e-09
5.0517	1.37824e-20	2.12145e-14	9.82901e-11	5.54764e-19	8.53918e-13	3.95634e-09
5.05998	1.25701e-20	1.99057e-14	9.37652e-11	5.05966e-19	8.01238e-13	3.7742e-09
5.06826	1.14643e-20	1.86776e-14	8.94482e-11	4.61459e-19	7.51806e-13	3.60044e-09
5.07655	1.04559e-20	1.75253e-14	8.53294e-11	4.20865e-19	7.0542e-13	3.43465e-09
5.08483	9.53605e-21	1.64439e-14	8.14e-11	3.83842e-19	6.61895e-13	3.27648e-09
5.09311	8.69713e-21	1.54292e-14	7.76511e-11	3.50074e-19	6.21052e-13	3.12558e-09
5.10139	7.93199e-21	1.44771e-14	7.40745e-11	3.19276e-19	5.82728e-13	2.98162e-09
5.10967	7.23414e-21	1.35837e-14	7.06622e-11	2.91186e-19	5.46767e-13	2.84427e-09
5.11795	6.59766e-21	1.27454e-14	6.74068e-11	2.65567e-19	5.13023e-13	2.71324e-09
5.12623	6.01717e-21	1.19588e-14	6.43011e-11	2.42201e-19	4.8136e-13	2.58823e-09
5.13452	5.48773e-21	1.12207e-14	6.13382e-11	2.2089e-19	4.5165e-13	2.46896e-09
5.1428	5.00487e-21	1.05281e-14	5.85115e-11	2.01454e-19	4.23772e-13	2.35518e-09
5.15108	4.56447e-21	9.87819e-15	5.58148e-11	1.83728e-19	3.97614e-13	2.24664e-09
5.15936	4.16282e-21	9.2684e-15	5.32421e-11	1.6756e-19	3.73068e-13	2.14308e-09
5.16764	3.79649e-21	8.69622e-15	5.07878e-11	1.52815e-19	3.50037e-13	2.04429e-09
5.17592	3.4624e-21	8.15934e-15	4.84464e-11	1.39367e-19	3.28427e-13	1.95005e-09
5.1842	3.15769e-21	7.65558e-15	4.62127e-11	1.27102e-19	3.0815e-13	1.86014e-09
5.19249	2.87979e-21	7.1829e-15	4.40818e-11	1.15916e-19	2.89124e-13	1.77437e-09
5.20077	2.62635e-21	6.73938e-15	4.2049e-11	1.05715e-19	2.71271e-13	1.69254e-09
5.20905	2.39519e-21	6.32323e-15	4.01097e-11	9.64106e-20	2.5452e-13	1.61448e-09
5.21733	2.18438e-21	5.93275e-15	3.82597e-11	8.7925e-20	2.38803e-13	1.54001e-09
5.22561	1.99212e-21	5.56637e-15	3.64948e-11	8.01861e-20	2.24056e-13	1.46898e-09
5.23389	1.81677e-21	5.2226e-15	3.48112e-11	7.31281e-20	2.10218e-13	1.40121e-09
5.24217	1.65686e-21	4.90005e-15	3.32051e-11	6.66912e-20	1.97235e-13	1.33656e-09
5.25046	1.51101e-21	4.5974e-15	3.1673e-11	6.08207e-20	1.85053e-13	1.27489e-09
5.25874	1.378e-21	4.31343e-15	3.02114e-11	5.54668e-20	1.73623e-13	1.21606e-09
5.26702	1.2567e-21	4.04699e-15	2.88172e-11	5.05841e-20	1.62898e-13	1.15994e-09
5.2753	1.14606e-21	3.797e-15	2.74871e-11	4.6131e-20	1.52835e-13	1.1064e-09
5.28358	1.04517e-21	3.56243e-15	2.62184e-11	4.20699e-20	1.43394e-13	1.05533e-09
5.29186	9.53157e-22	3.34235e-15	2.50081e-11	3.83661e-20	1.34535e-13	1.00662e-09
5.30015	8.69241e-22	3.13586e-15	2.38535e-11	3.49884e-20	1.26223e-13	9.60144e-10
5.30843	7.92711e-22	2.94211e-15	2.27522e-11	3.19079e-20	1.18425e-13	9.15814e-10
5.31671	7.22917e-22	2.76033e-15	2.17016e-11	2.90986e-20	1.11108e-13	8.73526e-10
5.32499	6.59266e-22	2.58977e-15	2.06995e-11	2.65365e-20	1.04242e-13	8.33188e-10
5.33327	6.01218e-22	2.42974e-15	1.97435e-11	2.42e-20	9.7801e-14	7.94709e-10
5.34155	5.48279e-22	2.27959e-15	1.88316e-11	2.20691e-20	9.17574e-14	7.58004e-10
5.34983	5.00001e-22	2.13872e-15	1.79618e-11	2.01259e-20	8.6087e-14	7.22991e-10
5.35812	4.55972e-22	2.00654e-15	1.7132e-11	1.83536e-20	8.07667e-14	6.89593e-10
5.3664	4.1582e-22	1.88253e-15	1.63406e-11	1.67374e-20	7.57751e-14	6.57735e-10
5.37468	3.79202e-22	1.76618e-15	1.55856e-11	1.52635e-20	7.10917e-14	6.27346e-10
5.38296	3.45808e-22	1.65702e-15	1.48654e-11	1.39194e-20	6.66977e-14	5.98358e-10
5.39124	3.15354e-22	1.55459e-15	1.41785e-11	1.26935e-20	6.2575e-14	5.70708e-10
5.39952	2.87582e-22	1.4585e-15	1.35232e-11	1.15756e-20	5.8707e-14	5.44333e-10
5.4078	2.62254e-22	1.36834e-15	1.28982e-11	1.05562e-20	5.5078e-14	5.19175e-10
5.41609	2.39157e-22	1.28375e-15	1.2302e-11	9.62646e-21	5.16731e-14	4.95178e-10
5.42437	2.18093e-22	1.20439e-15	1.17334e-11	8.77861e-21	4.84786e-14	4.72288e-10
5.43265	1.98884e-22	1.12993e-15	1.1191e-11	8.00542e-21	4.54815e-14	4.50454e-10
5.44093	1.81367e-22	1.06007e-15	1.06736e-11	7.30031e-21	4.26695e-14	4.29629e-10
5.44921	1.65392e-22	9.94525e-16	1.01801e-11	6.65728e-21	4.00313e-14	4.09764e-10
5.45749	1.50823e-22	9.33032e-16	9.70932e-12	6.07089e-21	3.75561e-14	3.90816e-10
5.46577	1.37538e-22	8.75339e-16	9.26032e-12	5.53613e-21	3.52339e-14	3.72743e-10
5.47406	1.25423e-22	8.21211e-16	8.83205e-12	5.04846e-21	3.30551e-14	3.55505e-10
5.48234	1.14374e-22	7.70429e-16	8.42356e-12	4.60374e-21	3.1011e-14	3.39062e-10
5.49062	1.04299e-22	7.22784e-16	8.03393e-12	4.19819e-21	2.90933e-14	3.23379e-10
5.4989	9.51105e-23	6.78085e-16	7.66229e-12	3.82836e-21	2.7294e-14	3.0842e-10
5.50718	8.67316e-23	6.36148e-16	7.30782e-12	3.49109e-21	2.5606e-14	2.94152e-10
5.51546	7.90907e-23	5.96803e-16	6.96972e-12	3.18353e-21	2.40223e-14	2.80543e-10
5.52375	7.21228e-23	5.59891e-16	6.64723e-12	2.90306e-21	2.25365e-14	2.67562e-10
5.53203	6.57686e-23	5.2526e-16	6.33965e-12	2.6473e-21	2.11426e-14	2.55181e-10
5.54031	5.99741e-23	4.92769e-16	6.04627e-12	2.41406e-21	1.98348e-14	2.43373e-10
5.54859	5.469e-23	4.62288e-16	5.76645e-12	2.20136e-21	1.86079e-14	2.32109e-10
5.55687	4.98714e-23	4.33691e-16	5.49957e-12	2.00741e-21	1.74568e-14	2.21367e-10
5.56515	4.54772e-23	4.06862e-16	5.24501e-12	1.83053e-21	1.63769e-14	2.1112e-10
5.57343	4.14701e-23	3.81691e-16	5.00222e-12	1.66924e-21	1.53637e-14	2.01348e-10
5.58172	3.7816e-23	3.58077e-16	4.77065e-12	1.52216e-21	1.44132e-14	1.92027e-10
5.59	3.44838e-23	3.35923e-16	4.54979e-12	1.38803e-21	1.35215e-14	1.83136e-10
5.59828	3.14452e-23	3.15139e-16	4.33913e-12	1.26572e-21	1.26849e-14	1.74657e-10
5.60656	2.86742e-23	2.95641e-16	4.13822e-12	1.15418e-21	1.19e-14	1.6657e-10
5.61484	2.61474e-23	2.77348e-16	3.94659e-12	1.05248e-21	1.11637e-14	1.58857e-10
5.62312	2.38432e-23	2.60186e-16	3.76382e-12	9.59728e-22	1.04729e-14	1.515e-10
5.6314	2.1742e-23	2.44086e-16	3.58951e-12	8.75151e-22	9.82485e-15	1.44484e-10
5.63969	1.98259e-23	2.28981e-16	3.42326e-12	7.98026e-22	9.21687e-15	1.37792e-10
5.64797	1.80787e-23	2.14811e-16	3.26469e-12	7.27697e-22	8.64649e-15	1.31409e-10
5.65625	1.64854e-23	2.01517e-16	3.11346e-12	6.63564e-22	8.11139e-15	1.25322e-10
5.66453	1.50325e-23	1.89045e-16	2.96923e-12	6.05082e-22	7.60939e-15	1.19516e-10
5.67281	1.37076e-23	1.77345e-16	2.83167e-12	5.51753e-22	7.13844e-15	1.13979e-10
5.68109	1.24995e-23	1.66369e-16	2.70047e-12	5.03124e-22	6.69662e-15	1.08698e-10
5.68937	1.13978e-23	1.56072e-16	2.57534e-12	4.58779e-22	6.28214e-15	1.03662e-10
5.69766	1.03932e-23	1.46411e-16	2.45601e-12	4.18343e-22	5.89329e-15	9.88584e-11
5.70594	9.4771e-24	1.37349e-16	2.34219e-12	3.81469e-22	5.52851e-15	9.42771e-11
5.71422	8.64176e-24	1.28847e-16	2.23364e-12	3.47845e-22	5.18629e-15	8.99079e-11
5.7225	7.88003e-24	1.20871e-16	2.13012e-12	3.17184e-22	4.86524e-15	8.57409e-11
5.73078	7.18542e-24	1.13388e-16	2.03139e-12	2.89225e-22	4.56406e-15	8.17667e-11
5.73906	6.55204e-24	1.06369e-16	1.93723e-12	2.6373e-22	4.28151e-15	7.79765e-11
5.74735	5.97447e-24	9.97834e-17	1.84742e-12	2.40482e-22	4.01645e-15	7.43618e-11
5.75563	5.44781e-24	9.36058e-17	1.76178e-12	2.19283e-22	3.76779e-15	7.09144e-11
5.76391	4.96756e-24	8.78104e-17	1.6801e-12	1.99953e-22	3.53451e-15	6.76266e-11
5.77219	4.52965e-24	8.23736e-17	1.6022e-12	1.82326e-22	3.31567e-15	6.44911e-11
5.78047	4.13033e-24	7.72733e-17	1.52791e-12	1.66252e-22	3.11038e-15	6.15007e-11
5.78875	3.7662e-24	7.24887e-17	1.45705e-12	1.51596e-22	2.91779e-15	5.86488e-11
5.79703	3.43417e-24	6.80001e-17	1.38948e-12	1.38231e-22	2.73712e-15	5.5929e-11
5.80532	3.13141e-24	6.37894e-17	1.32504e-12	1.26044e-22	2.56763e-15	5.33352e-11
5.8136	2.85533e-24	5.98393e-17	1.26359e-12	1.14932e-22	2.40863e-15	5.08615e-11
5.82188	2.60359e-24	5.61337e-17	1.20498e-12	1.04799e-22	2.25947e-15	4.85024e-11
5.83016	2.37404e-24	5.26575e-17	1.14908e-12	9.5559e-23	2.11955e-15	4.62526e-11
5.83844	2.16472e-24	4.93964e-17	1.09578e-12	8.71338e-23	1.98829e-15	4.4107e-11
5.84672	1.97386e-24	4.63372e-17	1.04495e-12	7.94512e-23	1.86515e-15	4.20608e-11
5.855	1.79982e-24	4.34674e-17	9.96466e-13	7.24458e-23	1.74963e-15	4.01094e-11
5.86329	1.64113e-24	4.07752e-17	9.50233e-13	6.60581e-23	1.64127e-15	3.82485e-11
5.87157	1.49642e-24	3.82497e-17	9.06143e-13	6.02334e-23	1.53961e-15	3.64737e-11
5.87985	1.36447e-24	3.58806e-17	8.64095e-13	5.49223e-23	1.44425e-15	3.47813e-11
5.88813	1.24416e-24	3.36581e-17	8.23997e-13	5.00794e-23	1.3548e-15	3.31672e-11
5.89641	1.13445e-24	3.15733e-17	7.85757e-13	4.56634e-23	1.27088e-15	3.1628e-11
5.90469	1.03441e-24	2.96175e-17	7.49289e-13	4.16368e-23	1.19215e-15	3.01601e-11
5.91297	9.43195e-25	2.77828e-17	7.14512e-13	3.79651e-23	1.1183e-15	2.87603e-11
5.92126	8.6002e-25	2.60617e-17	6.81348e-13	3.46172e-23	1.04903e-15	2.74254e-11
5.92954	7.84179e-25	2.44472e-17	6.4972e-13	3.15645e-23	9.84041e-16	2.61523e-11
5.93782	7.15025e-25	2.29327e-17	6.1956e-13	2.8781e-23	9.23079e-16	2.49383e-11
5.9461	6.51969e-25	2.1512e-17	5.90797e-13	2.62428e-23	8.65892e-16	2.37806e-11
5.95438	5.94472e-25	2.01792e-17	5.63369e-13	2.39285e-23	8.12246e-16	2.26765e-11
5.96266	5.42045e-25	1.8929e-17	5.37212e-13	2.18182e-23	7.61923e-16	2.16237e-11
5.97094	4.94241e-25	1.77562e-17	5.12268e-13	1.9894e-23	7.14716e-16	2.06196e-11
5.97923	4.50652e-25	1.6656e-17	4.88481e-13	1.81395e-23	6.70433e-16	1.96622e-11
5.98751	4.10907e-25	1.5624e-17	4.65798e-13	1.65397e-23	6.28892e-16	1.87491e-11
5.99579	3.74666e-25	1.46559e-17	4.44167e-13	1.50809e-23	5.89924e-16	1.78784e-11
6.00407	3.41621e-25	1.37478e-17	4.23539e-13	1.37508e-23	5.5337e-16	1.70481e-11
6.01235	3.11491e-25	1.28959e-17	4.03868e-13	1.2538e-23	5.1908e-16	1.62563e-11
6.02063	2.84017e-25	1.20967e-17	3.85109e-13	1.14321e-23	4.86914e-16	1.55013e-11
6.02892	2.58966e-25	1.13471e-17	3.67221e-13	1.04238e-23	4.5674e-16	1.47813e-11
6.0372	2.36124e-25	1.06439e-17	3.50163e-13	9.5044e-24	4.28436e-16	1.40947e-11
6.04548	2.15297e-25	9.98431e-18	3.33897e-13	8.66607e-24	4.01885e-16	1.34399e-11
6.05376	1.96307e-25	9.36555e-18	3.18385e-13	7.90167e-24	3.76979e-16	1.28155e-11
6.06204	1.78991e-25	8.78511e-18	3.03593e-13	7.20468e-24	3.53615e-16	1.22201e-11
6.07032	1.63202e-25	8.24064e-18	2.89488e-13	6.56917e-24	3.31699e-16	1.16524e-11
6.0786	1.48806e-25	7.7299e-18	2.76037e-13	5.9897e-24	3.11141e-16	1.1111e-11
6.08689	1.3568e-25	7.2508e-18	2.63211e-13	5.46134e-24	2.91857e-16	1.05947e-11
6.09517	1.23711e-25	6.80139e-18	2.5098e-13	4.97959e-24	2.73767e-16	1.01023e-11
6.10345	1.12798e-25	6.37982e-18	2.39316e-13	4.54032e-24	2.56798e-16	9.63288e-12
6.11173	1.02848e-25	5.98437e-18	2.28195e-13	4.13979e-24	2.40881e-16	9.18521e-12
6.12001	9.37749e-26	5.61343e-18	2.17589e-13	3.7746e-24	2.2595e-16	8.75832e-12
6.12829	8.55024e-26	5.26547e-18	2.07476e-13	3.44161e-24	2.11944e-16	8.35126e-12
6.13657	7.79595e-26	4.93907e-18	1.97833e-13	3.138e-24	1.98806e-16	7.96309e-12
6.14486	7.10819e-26	4.63289e-18	1.88637e-13	2.86116e-24	1.86482e-16	7.59294e-12
6.15314	6.4811e-26	4.34569e-18	1.79868e-13	2.60875e-24	1.74921e-16	7.23999e-12
6.16142	5.90932e-26	4.07629e-18	1.71507e-13	2.3786e-24	1.64077e-16	6.90342e-12
6.1697	5.38798e-26	3.82358e-18	1.63533e-13	2.16875e-24	1.53906e-16	6.58249e-12
6.17798	4.91262e-26	3.58654e-18	1.5593e-13	1.97741e-24	1.44364e-16	6.27646e-12
6.18626	4.4792e-26	3.36418e-18	1.48681e-13	1.80295e-24	1.35414e-16	5.98464e-12
6.19454	4.08402e-26	3.15561e-18	1.41768e-13	1.64388e-24	1.27018e-16	5.70638e-12
6.20283	3.72369e-26	2.95996e-18	1.35176e-13	1.49885e-24	1.19143e-16	5.44104e-12

## Sheet: v=0.0212cms
	Theoretical(VD)	Theoretical(H)	Theoretical(VU)	Theoretical(VD)	Theoretical(H)	Theoretical(VU)					Experiments(VD)	Experiments(H)	Experiments(VU)	Experiments(VD)	Experiments(H)	Experiments(VU)
Pore volume	C (g/L)	C (g/L)	C (g/L)	CR	CR	CR				Pore volume	C (g/L)	C (g/L)	C (g/L)	CR	CR	CR
2.58796e-08	0	0	0	0	0	0				0	0.000237154	0.000237154	0.000237563	0.00954585	0.00954585	0.0095623
0.0103519	0	3.39231e-307	0	0	0	0				0.1	0.00024615	0.000483713	0.000720458	0.00990793	0.0194702	0.0289996
0.0207037	8.27338e-151	1.99209e-150	4.90991e-170	3.33017e-149	8.01849e-149	1.97632e-168				0.2	0.000493117	0.000730271	0.000730271	0.0198488	0.0293946	0.0293946
0.0310556	6.2246e-98	2.62366e-98	1.0483e-111	2.5055e-96	1.05607e-96	4.21958e-110				0.3	0.000740084	0.00050293	0.000740084	0.0297896	0.0202438	0.0297896
0.0414074	1.40785e-71	2.54702e-72	1.31327e-82	5.66682e-70	1.02522e-70	5.28612e-81				0.4	0.00288347	0.00122339	0.000986234	0.116064	0.0492435	0.0396976
0.0517593	8.04545e-56	8.94355e-57	3.42724e-65	3.23843e-54	3.59993e-55	1.37952e-63				0.5	0.0183083	0.0038419	0.000758484	0.736939	0.154643	0.0305303
0.0621111	2.34093e-45	1.91308e-46	1.30758e-53	9.42265e-44	7.70047e-45	5.26322e-52				0.6	0.0396616	0.00883195	0.00219081	1.59645	0.355501	0.0881837
0.072463	6.4822e-38	4.31486e-39	2.32713e-45	2.60919e-36	1.7368e-37	9.36709e-44				0.7	0.0593548	0.0230702	0.00457135	2.38913	0.928614	0.184004
0.0828148	2.33119e-32	1.34754e-33	3.44472e-39	9.38341e-31	5.42409e-32	1.38656e-37				0.8	0.0505899	0.0320915	0.00695393	2.03633	1.29174	0.279907
0.0931666	4.64604e-28	2.43399e-29	2.09949e-34	1.87011e-26	9.79722e-28	8.45078e-33				0.9	0.0370815	0.0349475	0.0131293	1.49259	1.40669	0.528476
0.103518	1.22477e-24	5.99164e-26	1.37474e-30	4.92992e-23	2.41174e-24	5.53354e-29				1	0.0216763	0.0304506	0.0169328	0.872507	1.22569	0.681573
0.11387	7.42604e-22	3.46692e-23	1.77979e-27	2.9891e-20	1.39549e-21	7.16394e-26				1.1	0.00887938	0.0233454	0.0188394	0.35741	0.939691	0.758317
0.124222	1.4971e-19	6.77979e-21	6.83981e-25	6.02608e-18	2.72898e-19	2.75314e-23				1.2	0.00509432	0.0186121	0.0169516	0.205055	0.749168	0.68233
0.134574	1.29501e-17	5.76057e-19	1.0336e-22	5.21264e-16	2.31873e-17	4.16042e-21				1.3	0.00154682	0.0107954	0.0160128	0.0622621	0.434533	0.644542
0.144926	5.76592e-16	2.54429e-17	7.50687e-21	2.32088e-14	1.02412e-15	3.02164e-19				1.4	0.00179256	0.00843328	0.0131768	0.0721535	0.339453	0.530388
0.155278	1.50994e-14	6.66176e-16	3.03558e-19	6.07777e-13	2.68147e-14	1.22187e-17				1.5	0.00132806	0.00559725	0.0103399	0.0534566	0.225299	0.416198
0.16563	2.57017e-13	1.14105e-14	7.63097e-18	1.03454e-11	4.59291e-13	3.07159e-16				1.6	0.00110031	0.00370901	0.00750388	0.0442893	0.149294	0.302044
0.175981	3.06938e-12	1.37847e-13	1.29738e-16	1.23548e-10	5.54856e-12	5.22215e-15				1.7	0.000872564	0.00253305	0.00608996	0.0351221	0.101959	0.245131
0.186333	2.72905e-11	1.24529e-12	1.59273e-15	1.09849e-09	5.0125e-11	6.41099e-14				1.8	0.000883195	0.00206856	0.00372864	0.0355501	0.083263	0.150084
0.196685	1.89316e-10	8.80983e-12	1.48678e-14	7.62027e-09	3.5461e-10	5.98454e-13				1.9	0.00089219	0.00089219	0.00278942	0.0359121	0.0359121	0.112279
0.207037	1.06375e-09	5.06418e-11	1.09983e-13	4.28177e-08	2.03841e-09	4.42698e-12				2	0.00113834	0.00113834	0.00185021	0.0458201	0.0458201	0.074474
0.217389	4.99031e-09	2.437e-10	6.66631e-13	2.00868e-07	9.80934e-09	2.6833e-11				2.1	0.000910181	0.00114815	0.00185921	0.0366363	0.0462149	0.0748363
0.227741	2.00358e-08	1.00602e-09	3.40252e-12	8.06473e-07	4.04939e-08	1.36957e-10				2.2	0.000682432	0.00115715	0.00115715	0.027469	0.0465772	0.0465772
0.238092	7.02678e-08	3.63502e-09	1.49578e-11	2.82839e-06	1.46316e-07	6.02075e-10				2.3	0.000929808	0.00116737	0.0014033	0.0374263	0.0469886	0.0564851
0.248444	2.18963e-07	1.16908e-08	5.77091e-11	8.81364e-06	4.70573e-07	2.32289e-09				2.4	0.000940439	0.00141393	0.000702058	0.0378542	0.056913	0.028259
0.258796	6.14979e-07	3.39414e-08	1.9851e-10	2.47539e-05	1.3662e-06	7.99036e-09				2.5	0.000474308	0.000474308	0.000710645	0.0190917	0.0190917	0.0286046
0.269148	1.57569e-06	9.00199e-08	6.16984e-10	6.34242e-05	3.62345e-06	2.48346e-08
0.2795	3.72111e-06	2.20328e-07	1.75247e-09	0.000149781	8.86857e-06	7.05397e-08
0.289852	8.17128e-06	5.01988e-07	4.59341e-09	0.000328908	2.02058e-05	1.84892e-07
0.300204	1.68121e-05	1.07265e-06	1.12039e-08	0.000676715	4.31759e-05	4.50974e-07
0.310555	3.2623e-05	2.16359e-06	2.56154e-08	0.00131313	8.7088e-05	1.03106e-06
0.320907	6.00453e-05	4.14279e-06	5.52429e-08	0.00241692	0.000166754	2.22362e-06
0.331259	0.000105357	7.56751e-06	1.13004e-07	0.00424079	0.000304605	4.54861e-06
0.341611	0.000177004	1.32445e-05	2.20324e-07	0.00712468	0.000533111	8.86842e-06
0.351963	0.000285838	2.22943e-05	4.11186e-07	0.0115054	0.000897384	1.65509e-05
0.362315	0.000445211	3.6216e-05	7.37335e-07	0.0179205	0.00145776	2.9679e-05
0.372666	0.000670876	5.69451e-05	1.27469e-06	0.0270039	0.00229213	5.13084e-05
0.383018	0.000980682	8.69004e-05	2.13088e-06	0.0394741	0.00349789	8.57715e-05
0.39337	0.00139405	0.000129014	3.45377e-06	0.0561128	0.00519302	0.00013902
0.403722	0.00193125	0.000186737	5.44065e-06	0.0777359	0.00751647	0.000218995
0.414074	0.00261251	0.000264023	8.34778e-06	0.105158	0.0106274	0.000336012
0.424426	0.00345703	0.00036528	1.24997e-05	0.139151	0.0147031	0.000503135
0.434778	0.00448197	0.000495297	1.82981e-05	0.180407	0.0199365	0.00073653
0.445129	0.00570142	0.000659143	2.6229e-05	0.229491	0.0265316	0.00105576
0.455481	0.0071255	0.000862046	3.68687e-05	0.286813	0.0346988	0.00148403
0.465833	0.00875965	0.00110925	5.08873e-05	0.352591	0.0446492	0.0020483
0.476185	0.010604	0.00140587	6.90493e-05	0.42683	0.0565885	0.00277935
0.486537	0.0126532	0.00175672	9.22119e-05	0.509314	0.0707107	0.00371168
0.496889	0.0148962	0.00216617	0.00012132	0.599598	0.0871919	0.00488332
0.50724	0.0173164	0.00263801	0.000157397	0.697015	0.106184	0.00633549
0.517592	0.0198922	0.00317528	0.000201535	0.800696	0.12781	0.00811213
0.527944	0.0225975	0.00378019	0.000254881	0.909587	0.152159	0.0102594
0.538296	0.0254023	0.00445403	0.000318617	1.02249	0.179282	0.0128248
0.548648	0.0282739	0.00519706	0.000393946	1.13807	0.20919	0.015857
0.559	0.0311775	0.00600853	0.00048207	1.25495	0.241853	0.0194041
0.569352	0.0340772	0.00688661	0.000584169	1.37166	0.277197	0.0235138
0.579703	0.0369372	0.00782846	0.00070138	1.48678	0.315108	0.0282317
0.590055	0.0397224	0.00883023	0.000834775	1.59889	0.355431	0.0336011
0.600407	0.0423994	0.00988714	0.000985341	1.70665	0.397974	0.0396616
0.610759	0.044937	0.0109936	0.00115396	1.80879	0.442509	0.0464488
0.621111	0.0473072	0.0121431	0.0013414	1.90419	0.488779	0.0539934
0.631463	0.0494852	0.0133287	0.00154827	1.99186	0.536503	0.0623204
0.641814	0.0514499	0.0145429	0.00177505	2.07094	0.585375	0.0714488
0.652166	0.0531844	0.0157776	0.00202206	2.14076	0.635076	0.0813911
0.662518	0.0546757	0.0170248	0.00228942	2.20079	0.685275	0.092153
0.67287	0.055915	0.0182759	0.00257711	2.25067	0.735637	0.103733
0.683222	0.0568972	0.0195228	0.00288492	2.29021	0.785824	0.116123
0.693574	0.0576212	0.020757	0.00321244	2.31935	0.835503	0.129306
0.703926	0.0580893	0.0219705	0.00355913	2.33819	0.884349	0.143261
0.714277	0.0583069	0.0231556	0.00392424	2.34695	0.932051	0.157957
0.724629	0.0582823	0.0243049	0.00430687	2.34596	0.978312	0.173359
0.734981	0.0580263	0.0254115	0.00470599	2.33566	1.02285	0.189424
0.745333	0.0575518	0.026469	0.00512039	2.31655	1.06542	0.206104
0.755685	0.0568732	0.0274717	0.00554876	2.28924	1.10578	0.223347
0.766037	0.0560063	0.0284144	0.00598966	2.25435	1.14373	0.241094
0.776388	0.054968	0.0292926	0.00644157	2.21255	1.17907	0.259284
0.78674	0.0537756	0.0301024	0.00690287	2.16456	1.21167	0.277852
0.797092	0.0524468	0.0308407	0.00737187	2.11107	1.24139	0.29673
0.807444	0.0509993	0.031505	0.00784683	2.05281	1.26813	0.315848
0.817796	0.0494505	0.0320935	0.00832598	1.99046	1.29181	0.335135
0.828148	0.0478175	0.0326048	0.00880753	1.92473	1.3124	0.354518
0.8385	0.0461166	0.0330384	0.00928968	1.85627	1.32985	0.373925
0.848851	0.0443636	0.0333943	0.00977064	1.78571	1.34418	0.393284
0.859203	0.042573	0.033673	0.0102486	1.71363	1.3554	0.412524
0.869555	0.0407587	0.0338755	0.0107219	1.6406	1.36355	0.431576
0.879907	0.0389333	0.0340033	0.0111889	1.56713	1.36869	0.45037
0.890259	0.0371084	0.0340581	0.0116478	1.49367	1.3709	0.468842
0.900611	0.0352946	0.0340424	0.0120971	1.42066	1.37026	0.48693
0.910963	0.0335012	0.0339586	0.0125354	1.34848	1.36689	0.504572
0.921314	0.0317365	0.0338097	0.0129613	1.27745	1.3609	0.521714
0.931666	0.0300079	0.0335987	0.0133734	1.20787	1.3524	0.538302
0.942018	0.0283215	0.0333289	0.0137705	1.13999	1.34154	0.554287
0.95237	0.0266826	0.0330037	0.0141516	1.07402	1.32845	0.569624
0.962722	0.0250956	0.0326268	0.0145155	1.01014	1.31328	0.584273
0.973074	0.023564	0.0322017	0.0148614	0.948488	1.29617	0.598196
0.983425	0.0220904	0.0317322	0.0151885	0.889176	1.27727	0.611362
0.993777	0.020677	0.0312219	0.0154961	0.832283	1.25673	0.623742
1.00413	0.019325	0.0306745	0.0157835	0.777864	1.2347	0.635312
1.01448	0.0180352	0.0300938	0.0160503	0.725948	1.21132	0.646053
1.02483	0.0168079	0.0294832	0.0162962	0.676546	1.18675	0.655947
1.03518	0.0156428	0.0288464	0.0165207	0.629648	1.16112	0.664984
1.04554	0.0145392	0.0281867	0.0167237	0.585227	1.13456	0.673156
1.05589	0.0134962	0.0275074	0.0169051	0.543245	1.10722	0.680457
1.06624	0.0125125	0.0268118	0.0170648	0.503649	1.07922	0.686887
1.07659	0.0115865	0.0261028	0.017203	0.466377	1.05068	0.69245
1.08694	0.0107166	0.0253834	0.0173198	0.431359	1.02172	0.697149
1.0973	0.00990067	0.0246563	0.0174153	0.398518	0.992455	0.700994
1.10765	0.00913684	0.0239241	0.0174899	0.367773	0.962983	0.703997
1.118	0.00842293	0.0231892	0.0175439	0.339037	0.933404	0.70617
1.12835	0.00775674	0.022454	0.0175777	0.312222	0.90381	0.707531
1.1387	0.00713604	0.0217205	0.0175918	0.287238	0.874287	0.708098
1.14905	0.00655858	0.0209908	0.0175867	0.263994	0.844913	0.707892
1.15941	0.0060221	0.0202665	0.0175628	0.2424	0.815761	0.706934
1.16976	0.00552439	0.0195494	0.017521	0.222366	0.786897	0.705248
1.18011	0.00506324	0.018841	0.0174616	0.203804	0.758381	0.702859
1.19046	0.00463652	0.0181426	0.0173855	0.186628	0.73027	0.699793
1.20081	0.00424214	0.0174554	0.0172932	0.170753	0.70261	0.696079
1.21117	0.00387809	0.0167806	0.0171854	0.1561	0.675447	0.691743
1.22152	0.00354241	0.016119	0.017063	0.142588	0.648817	0.686814
1.23187	0.00323325	0.0154716	0.0169266	0.130144	0.622756	0.681322
1.24222	0.00294881	0.0148389	0.0167769	0.118694	0.597291	0.675296
1.25257	0.00268738	0.0142217	0.0166146	0.108171	0.572447	0.668766
1.26293	0.00244735	0.0136204	0.0164406	0.0985098	0.548244	0.661762
1.27328	0.00222718	0.0130354	0.0162556	0.0896475	0.524698	0.654313
1.28363	0.00202541	0.0124671	0.0160602	0.0815262	0.501823	0.646449
1.29398	0.00184069	0.0119157	0.0158552	0.0740907	0.479627	0.6382
1.30433	0.00167171	0.0113813	0.0156414	0.0672892	0.458118	0.629594
1.31468	0.00151728	0.0108641	0.0154195	0.0610729	0.437297	0.620659
1.32504	0.00137625	0.010364	0.0151901	0.0553963	0.417166	0.611425
1.33539	0.00124757	0.00988094	0.0149539	0.0502167	0.397724	0.601919
1.34574	0.00113025	0.00941493	0.0147116	0.0454943	0.378966	0.592167
1.35609	0.00102336	0.00896578	0.0144639	0.0411921	0.360887	0.582195
1.36644	0.000926065	0.0085333	0.0142113	0.0372756	0.34348	0.572028
1.3768	0.000837553	0.00811727	0.0139545	0.0337129	0.326734	0.561692
1.38715	0.000757092	0.00771743	0.0136941	0.0304742	0.310639	0.55121
1.3975	0.000683999	0.00733348	0.0134306	0.0275321	0.295185	0.540605
1.40785	0.000617645	0.0069651	0.0131646	0.0248613	0.280357	0.529898
1.4182	0.000557448	0.00661196	0.0128966	0.0224382	0.266142	0.519111
1.42855	0.00050287	0.00627368	0.0126272	0.0202413	0.252526	0.508264
1.43891	0.000453418	0.0059499	0.0123567	0.0182508	0.239493	0.497376
1.44926	0.000408636	0.00564023	0.0120856	0.0164483	0.227029	0.486466
1.45961	0.000368109	0.00534426	0.0118144	0.014817	0.215115	0.475551
1.46996	0.000331452	0.00506159	0.0115436	0.0133415	0.203737	0.464647
1.48031	0.000298314	0.0047918	0.0112733	0.0120077	0.192878	0.45377
1.49067	0.000268375	0.00453448	0.0110042	0.0108025	0.18252	0.442935
1.50102	0.000241338	0.00428921	0.0107363	0.00971427	0.172648	0.432156
1.51137	0.000216937	0.00405556	0.0104702	0.00873205	0.163243	0.421445
1.52172	0.000194924	0.00383313	0.0102061	0.007846	0.15429	0.410814
1.53207	0.000175076	0.0036215	0.00994432	0.00704708	0.145771	0.400275
1.54243	0.000157188	0.00342025	0.00968504	0.00632708	0.137671	0.389839
1.55278	0.000141075	0.003229	0.00942854	0.00567849	0.129972	0.379514
1.56313	0.000126567	0.00304733	0.00917503	0.00509452	0.12266	0.36931
1.57348	0.00011351	0.00287487	0.00892474	0.00456895	0.115718	0.359235
1.58383	0.000101764	0.00271122	0.00867783	0.00409615	0.109131	0.349297
1.59418	9.12013e-05	0.00255602	0.00843448	0.003671	0.102884	0.339502
1.60454	8.17077e-05	0.0024089	0.00819483	0.00328887	0.0969621	0.329856
1.61489	7.3178e-05	0.0022695	0.00795903	0.00294553	0.0913512	0.320364
1.62524	6.55174e-05	0.00213749	0.00772719	0.00263718	0.0860376	0.311032
1.63559	5.864e-05	0.00201253	0.00749943	0.00236036	0.0810076	0.301864
1.64594	5.24682e-05	0.00189429	0.00727582	0.00211193	0.0762482	0.292864
1.6563	4.69315e-05	0.00178246	0.00705646	0.00188907	0.0717469	0.284034
1.66665	4.19665e-05	0.00167674	0.00684141	0.00168922	0.0674914	0.275378
1.677	3.75157e-05	0.00157683	0.00663072	0.00151007	0.0634699	0.266897
1.68735	3.35273e-05	0.00148245	0.00642443	0.00134953	0.0596712	0.258594
1.6977	2.99544e-05	0.00139334	0.00622259	0.00120571	0.0560842	0.25047
1.70805	2.67548e-05	0.00130922	0.00602522	0.00107693	0.0526985	0.242525
1.71841	2.38905e-05	0.00122986	0.00583232	0.000961634	0.0495039	0.234761
1.72876	2.13272e-05	0.001155	0.00564391	0.000858455	0.0464908	0.227177
1.73911	1.90339e-05	0.00108442	0.00545998	0.000766146	0.0436498	0.219773
1.74946	1.69828e-05	0.0010179	0.00528051	0.000683587	0.0409721	0.212549
1.75981	1.5149e-05	0.00095522	0.00510551	0.000609771	0.0384492	0.205505
1.77017	1.35098e-05	0.000896183	0.00493493	0.000543791	0.0360729	0.198639
1.78052	1.20451e-05	0.000840594	0.00476875	0.000484833	0.0338353	0.19195
1.79087	1.07366e-05	0.000788269	0.00460693	0.000432164	0.0317291	0.185437
1.80122	9.56799e-06	0.000739031	0.00444944	0.000385127	0.0297472	0.179097
1.81157	8.52464e-06	0.000692713	0.00429622	0.000343131	0.0278828	0.17293
1.82192	7.59335e-06	0.000649154	0.00414723	0.000305645	0.0261295	0.166933
1.83228	6.76231e-06	0.000608201	0.0040024	0.000272194	0.0244811	0.161103
1.84263	6.02092e-06	0.000569711	0.0038617	0.000242352	0.0229318	0.15544
1.85298	5.35966e-06	0.000533545	0.00372504	0.000215735	0.0214761	0.149939
1.86333	4.77003e-06	0.000499572	0.00359238	0.000192001	0.0201086	0.144599
1.87368	4.24439e-06	0.000467668	0.00346364	0.000170844	0.0188244	0.139417
1.88404	3.77591e-06	0.000437714	0.00333875	0.000151987	0.0176187	0.13439
1.89439	3.35847e-06	0.000409599	0.00321765	0.000135184	0.016487	0.129516
1.90474	2.9866e-06	0.000383216	0.00310026	0.000120216	0.0154251	0.12479
1.91509	2.6554e-06	0.000358466	0.0029865	0.000106884	0.0144288	0.120212
1.92544	2.36048e-06	0.000335251	0.00287632	9.50132e-05	0.0134944	0.115776
1.9358	2.09793e-06	0.000313484	0.00276962	8.44451e-05	0.0126182	0.111482
1.94615	1.86424e-06	0.000293077	0.00266633	7.50387e-05	0.0117968	0.107324
1.9565	1.65629e-06	0.00027395	0.00256637	6.66682e-05	0.011027	0.103301
1.96685	1.47127e-06	0.000256028	0.00246968	5.92211e-05	0.0103055	0.0994087
1.9772	1.3067e-06	0.000239237	0.00237617	5.25967e-05	0.0096297	0.0956446
1.98755	1.16033e-06	0.000223511	0.00228576	4.67054e-05	0.00899668	0.0920055
1.99791	1.03019e-06	0.000208784	0.00219837	4.1467e-05	0.00840389	0.0884881
2.00826	9.145e-07	0.000194996	0.00211394	3.68101e-05	0.0078489	0.0850895
2.01861	8.11667e-07	0.000182089	0.00203238	3.26709e-05	0.00732939	0.0818065
2.02896	7.20284e-07	0.00017001	0.00195361	2.89926e-05	0.0068432	0.0786361
2.03931	6.39089e-07	0.000158709	0.00187757	2.57244e-05	0.00638829	0.0755753
2.04967	5.6696e-07	0.000148136	0.00180417	2.28211e-05	0.00596272	0.072621
2.06002	5.02895e-07	0.000138247	0.00173335	2.02424e-05	0.00556467	0.0697703
2.07037	4.46003e-07	0.000128999	0.00166503	1.79524e-05	0.00519243	0.0670203
2.08072	3.9549e-07	0.000120353	0.00159914	1.59191e-05	0.0048444	0.0643681
2.09107	3.50647e-07	0.00011227	0.00153561	1.41141e-05	0.00451906	0.0618108
2.10142	3.10845e-07	0.000104716	0.00147436	1.2512e-05	0.00421499	0.0593456
2.11178	2.75522e-07	9.76564e-05	0.00141534	1.10902e-05	0.00393083	0.0569697
2.12213	2.4418e-07	9.10606e-05	0.00135847	9.82864e-06	0.00366534	0.0546805
2.13248	2.16374e-07	8.48991e-05	0.00130368	8.7094e-06	0.00341733	0.0524754
2.14283	1.91708e-07	7.91441e-05	0.00125092	7.71658e-06	0.00318568	0.0503515
2.15318	1.69833e-07	7.37698e-05	0.00120011	6.83605e-06	0.00296936	0.0483066
2.16354	1.50434e-07	6.87518e-05	0.00115121	6.05521e-06	0.00276737	0.0463379
2.17389	1.33234e-07	6.40671e-05	0.00110413	5.36289e-06	0.00257881	0.0444431
2.18424	1.17986e-07	5.96944e-05	0.00105883	4.74913e-06	0.0024028	0.0426198
2.19459	1.0447e-07	5.56134e-05	0.00101525	4.20509e-06	0.00223853	0.0408656
2.20494	9.24914e-08	5.18052e-05	0.000973334	3.72293e-06	0.00208525	0.0391783
2.2153	8.18764e-08	4.82522e-05	0.000933019	3.29566e-06	0.00194223	0.0375556
2.22565	7.24712e-08	4.49377e-05	0.000894256	2.91709e-06	0.00180881	0.0359953
2.236	6.4139e-08	4.18461e-05	0.000856992	2.5817e-06	0.00168437	0.0344953
2.24635	5.67583e-08	3.89628e-05	0.000821174	2.28462e-06	0.00156832	0.0330536
2.2567	5.02213e-08	3.62743e-05	0.000786755	2.02149e-06	0.0014601	0.0316682
2.26705	4.44323e-08	3.37676e-05	0.000753683	1.78847e-06	0.0013592	0.030337
2.27741	3.93063e-08	3.14307e-05	0.000721914	1.58214e-06	0.00126514	0.0290582
2.28776	3.47679e-08	2.92526e-05	0.000691399	1.39947e-06	0.00117746	0.02783
2.29811	3.07503e-08	2.72225e-05	0.000662096	1.23775e-06	0.00109575	0.0266504
2.30846	2.71942e-08	2.53308e-05	0.000633959	1.09461e-06	0.0010196	0.0255179
2.31881	2.40468e-08	2.35681e-05	0.000606948	9.67924e-07	0.000948655	0.0244307
2.32917	2.12616e-08	2.19259e-05	0.000581022	8.55813e-07	0.000882555	0.0233871
2.33952	1.87971e-08	2.03962e-05	0.000556141	7.56613e-07	0.00082098	0.0223856
2.34987	1.66166e-08	1.89714e-05	0.000532266	6.68845e-07	0.000763628	0.0214246
2.36022	1.46876e-08	1.76444e-05	0.00050936	5.91202e-07	0.000710216	0.0205026
2.37057	1.29814e-08	1.64087e-05	0.000487387	5.22522e-07	0.000660477	0.0196181
2.38092	1.14723e-08	1.52581e-05	0.000466313	4.61777e-07	0.000614166	0.0187699
2.39128	1.01376e-08	1.4187e-05	0.000446103	4.08056e-07	0.00057105	0.0179564
2.40163	8.95746e-09	1.31898e-05	0.000426725	3.60552e-07	0.000530913	0.0171764
2.41198	7.91396e-09	1.22617e-05	0.000408147	3.1855e-07	0.000493554	0.0164286
2.42233	6.99141e-09	1.13979e-05	0.000390339	2.81416e-07	0.000458784	0.0157118
2.43268	6.17586e-09	1.0594e-05	0.000373271	2.48589e-07	0.000426426	0.0150248
2.44304	5.45498e-09	9.846e-06	0.000356914	2.19572e-07	0.000396318	0.0143664
2.45339	4.81783e-09	9.15005e-06	0.000341241	1.93926e-07	0.000368305	0.0137355
2.46374	4.25475e-09	8.50259e-06	0.000326226	1.71261e-07	0.000342243	0.0131311
2.47409	3.75716e-09	7.9003e-06	0.000311842	1.51232e-07	0.000318	0.0125521
2.48444	3.3175e-09	7.3401e-06	0.000298064	1.33535e-07	0.000295451	0.0119976
2.49479	2.92905e-09	6.81908e-06	0.00028487	1.17899e-07	0.000274479	0.0114665
2.50515	2.58588e-09	6.33455e-06	0.000272235	1.04086e-07	0.000254976	0.0109579
2.5155	2.28274e-09	5.88399e-06	0.000260137	9.18842e-08	0.000236841	0.0104709
2.52585	2.01498e-09	5.46508e-06	0.000248555	8.11064e-08	0.000219978	0.0100048
2.5362	1.7785e-09	5.07561e-06	0.000237469	7.15874e-08	0.000204302	0.0095585
2.54655	1.56965e-09	4.71354e-06	0.000226857	6.31808e-08	0.000189728	0.00913137
2.55691	1.38522e-09	4.37699e-06	0.000216702	5.57573e-08	0.000176181	0.0087226
2.56726	1.22237e-09	4.06418e-06	0.000206984	4.92025e-08	0.00016359	0.00833143
2.57761	1.07859e-09	3.77346e-06	0.000197685	4.34151e-08	0.000151888	0.00795716
2.58796	9.51656e-10	3.50329e-06	0.000188789	3.83057e-08	0.000141013	0.00759908
2.59831	8.396e-10	3.25224e-06	0.000180279	3.37953e-08	0.000130908	0.00725654
2.60867	7.40687e-10	3.01897e-06	0.000172139	2.98139e-08	0.000121519	0.0069289
2.61902	6.53383e-10	2.80225e-06	0.000164354	2.62997e-08	0.000112795	0.00661553
2.62937	5.7633e-10	2.60091e-06	0.000156909	2.31982e-08	0.000104691	0.00631586
2.63972	5.0833e-10	2.41389e-06	0.00014979	2.04611e-08	9.7163e-05	0.0060293
2.65007	4.48324e-10	2.24017e-06	0.000142983	1.80458e-08	9.01704e-05	0.00575532
2.66042	3.95376e-10	2.07881e-06	0.000136476	1.59145e-08	8.36757e-05	0.00549338
2.67078	3.48659e-10	1.92896e-06	0.000130255	1.40341e-08	7.7644e-05	0.00524298
2.68113	3.07442e-10	1.7898e-06	0.000124309	1.23751e-08	7.20426e-05	0.00500364
2.69148	2.71081e-10	1.66058e-06	0.000118626	1.09115e-08	6.68412e-05	0.00477488
2.70183	2.39006e-10	1.5406e-06	0.000113195	9.62039e-09	6.20116e-05	0.00455627
2.71218	2.10713e-10	1.4292e-06	0.000108004	8.48156e-09	5.75276e-05	0.00434736
2.72254	1.85758e-10	1.32577e-06	0.000103045	7.47709e-09	5.33646e-05	0.00414775
2.73289	1.63749e-10	1.22976e-06	9.83074e-05	6.59119e-09	4.95001e-05	0.00395703
2.74324	1.4434e-10	1.14064e-06	9.3781e-05	5.80991e-09	4.59127e-05	0.00377484
2.75359	1.27223e-10	1.05792e-06	8.94571e-05	5.12095e-09	4.2583e-05	0.0036008
2.76394	1.1213e-10	9.81141e-07	8.5327e-05	4.51343e-09	3.94925e-05	0.00343455
2.77429	9.88222e-11	9.09884e-07	8.13825e-05	3.97776e-09	3.66243e-05	0.00327578
2.78465	8.70888e-11	8.43757e-07	7.76153e-05	3.50547e-09	3.39626e-05	0.00312415
2.795	7.67443e-11	7.82394e-07	7.40179e-05	3.08909e-09	3.14926e-05	0.00297934
2.80535	6.76249e-11	7.25455e-07	7.05829e-05	2.72201e-09	2.92007e-05	0.00284108
2.8157	5.95859e-11	6.72624e-07	6.73032e-05	2.39843e-09	2.70742e-05	0.00270907
2.82605	5.24998e-11	6.23609e-07	6.41721e-05	2.11321e-09	2.51013e-05	0.00258303
2.83641	4.6254e-11	5.78136e-07	6.11829e-05	1.8618e-09	2.32709e-05	0.00246271
2.84676	4.07492e-11	5.35951e-07	5.83296e-05	1.64022e-09	2.15729e-05	0.00234786
2.85711	3.58977e-11	4.9682e-07	5.56061e-05	1.44494e-09	1.99978e-05	0.00223824
2.86746	3.16222e-11	4.60524e-07	5.30068e-05	1.27284e-09	1.85368e-05	0.00213361
2.87781	2.78545e-11	4.26858e-07	5.0526e-05	1.12119e-09	1.71817e-05	0.00203376
2.88817	2.45345e-11	3.95635e-07	4.81587e-05	9.87556e-10	1.59249e-05	0.00193847
2.89852	2.16092e-11	3.66678e-07	4.58998e-05	8.69807e-10	1.47594e-05	0.00184754
2.90887	1.90318e-11	3.39824e-07	4.37444e-05	7.66062e-10	1.36785e-05	0.00176079
2.91922	1.6761e-11	3.14923e-07	4.1688e-05	6.74659e-10	1.26762e-05	0.00167801
2.92957	1.47605e-11	2.91832e-07	3.97262e-05	5.94133e-10	1.17467e-05	0.00159904
2.93992	1.29981e-11	2.70423e-07	3.78546e-05	5.23195e-10	1.0885e-05	0.00152371
2.95028	1.14456e-11	2.50573e-07	3.60694e-05	4.60706e-10	1.0086e-05	0.00145185
2.96063	1.00782e-11	2.3217e-07	3.43666e-05	4.05662e-10	9.34523e-06	0.00138331
2.97098	8.87365e-12	2.15109e-07	3.27425e-05	3.57179e-10	8.6585e-06	0.00131794
2.98133	7.81276e-12	1.99293e-07	3.11936e-05	3.14476e-10	8.02189e-06	0.00125559
2.99168	6.8784e-12	1.84633e-07	2.97164e-05	2.76867e-10	7.43177e-06	0.00119614
3.00204	6.05553e-12	1.71043e-07	2.83079e-05	2.43745e-10	6.88477e-06	0.00113944
3.01239	5.33087e-12	1.58447e-07	2.69648e-05	2.14576e-10	6.37777e-06	0.00108538
3.02274	4.69274e-12	1.46773e-07	2.56842e-05	1.8889e-10	5.90786e-06	0.00103383
3.03309	4.13082e-12	1.35953e-07	2.44632e-05	1.66272e-10	5.47235e-06	0.000984685
3.04344	3.63604e-12	1.25926e-07	2.32992e-05	1.46357e-10	5.06874e-06	0.000937832
3.05379	3.20039e-12	1.16634e-07	2.21896e-05	1.28821e-10	4.69472e-06	0.000893166
3.06415	2.81683e-12	1.08023e-07	2.11318e-05	1.13382e-10	4.34812e-06	0.000850589
3.0745	2.47914e-12	1.00044e-07	2.01235e-05	9.97893e-11	4.02696e-06	0.000810005
3.08485	2.18184e-12	9.26513e-08	1.91625e-05	8.78228e-11	3.72937e-06	0.000771323
3.0952	1.92013e-12	8.58013e-08	1.82466e-05	7.72883e-11	3.45365e-06	0.000734455
3.10555	1.68974e-12	7.94548e-08	1.73737e-05	6.80148e-11	3.19819e-06	0.000699319
3.11591	1.48694e-12	7.35749e-08	1.65418e-05	5.98517e-11	2.96151e-06	0.000665835
3.12626	1.30843e-12	6.81277e-08	1.57491e-05	5.26664e-11	2.74225e-06	0.000633927
3.13661	1.15131e-12	6.30816e-08	1.49937e-05	4.6342e-11	2.53914e-06	0.000603523
3.14696	1.01302e-12	5.8407e-08	1.4274e-05	4.07755e-11	2.35098e-06	0.000574553
3.15731	8.91303e-13	5.4077e-08	1.35883e-05	3.58764e-11	2.17669e-06	0.000546951
3.16766	7.84187e-13	5.00663e-08	1.2935e-05	3.15648e-11	2.01525e-06	0.000520653
3.17802	6.89919e-13	4.63514e-08	1.23125e-05	2.77704e-11	1.86572e-06	0.0004956
3.18837	6.06962e-13	4.29106e-08	1.17196e-05	2.44312e-11	1.72722e-06	0.000471733
3.19872	5.33962e-13	3.9724e-08	1.11548e-05	2.14929e-11	1.59896e-06	0.000448998
3.20907	4.69725e-13	3.67728e-08	1.06168e-05	1.89072e-11	1.48016e-06	0.000427342
3.21942	4.13203e-13	3.40397e-08	1.01043e-05	1.66321e-11	1.37015e-06	0.000406715
3.22978	3.63469e-13	3.15087e-08	9.61622e-06	1.46302e-11	1.26828e-06	0.000387069
3.24013	3.19711e-13	2.91649e-08	9.15136e-06	1.28689e-11	1.17394e-06	0.000368357
3.25048	2.81212e-13	2.69947e-08	8.70864e-06	1.13193e-11	1.08658e-06	0.000350537
3.26083	2.47341e-13	2.49851e-08	8.28703e-06	9.95589e-12	1.00569e-06	0.000333567
3.27118	2.17543e-13	2.31244e-08	7.88555e-06	8.75645e-12	9.30796e-07	0.000317406
3.28154	1.91328e-13	2.14016e-08	7.50324e-06	7.70128e-12	8.61452e-07	0.000302018
3.29189	1.68267e-13	1.98066e-08	7.13922e-06	6.77304e-12	7.97249e-07	0.000287365
3.30224	1.47982e-13	1.83299e-08	6.79261e-06	5.9565e-12	7.37809e-07	0.000273414
3.31259	1.30137e-13	1.69628e-08	6.4626e-06	5.23824e-12	6.8278e-07	0.00026013
3.32294	1.14441e-13	1.56972e-08	6.14841e-06	4.60645e-12	6.31837e-07	0.000247484
3.33329	1.00635e-13	1.45255e-08	5.8493e-06	4.05075e-12	5.84677e-07	0.000235444
3.34365	8.84925e-14	1.3441e-08	5.56455e-06	3.56197e-12	5.41022e-07	0.000223982
3.354	7.78125e-14	1.24371e-08	5.29348e-06	3.13208e-12	5.00612e-07	0.000213071
3.36435	6.84194e-14	1.15078e-08	5.03545e-06	2.75399e-12	4.63207e-07	0.000202685
3.3747	6.01585e-14	1.06477e-08	4.78983e-06	2.42148e-12	4.28586e-07	0.000192799
3.38505	5.28935e-14	9.85153e-09	4.55605e-06	2.12905e-12	3.9654e-07	0.000183389
3.39541	4.65046e-14	9.11469e-09	4.33354e-06	1.87189e-12	3.66881e-07	0.000174432
3.40576	4.08862e-14	8.43273e-09	4.12177e-06	1.64574e-12	3.39431e-07	0.000165908
3.41611	3.59456e-14	7.80158e-09	3.92022e-06	1.44687e-12	3.14027e-07	0.000157795
3.42646	3.16012e-14	7.21748e-09	3.72841e-06	1.272e-12	2.90516e-07	0.000150075
3.43681	2.77811e-14	6.67694e-09	3.54587e-06	1.11823e-12	2.68758e-07	0.000142727
3.44716	2.44221e-14	6.17672e-09	3.37217e-06	9.83031e-13	2.48623e-07	0.000135735
3.45752	2.14687e-14	5.71383e-09	3.20688e-06	8.64152e-13	2.29991e-07	0.000129082
3.46787	1.8872e-14	5.28549e-09	3.0496e-06	7.5963e-13	2.1275e-07	0.000122751
3.47822	1.65889e-14	4.88914e-09	2.89995e-06	6.67732e-13	1.96796e-07	0.000116728
3.48857	1.45817e-14	4.5224e-09	2.75756e-06	5.86937e-13	1.82034e-07	0.000110996
3.49892	1.2817e-14	4.18307e-09	2.62208e-06	5.15905e-13	1.68375e-07	0.000105543
3.50928	1.12656e-14	3.8691e-09	2.49319e-06	4.53459e-13	1.55738e-07	0.000100355
3.51963	9.90172e-15	3.57861e-09	2.37057e-06	3.98561e-13	1.44045e-07	9.54193e-05
3.52998	8.70276e-15	3.30986e-09	2.25391e-06	3.503e-13	1.33227e-07	9.07237e-05
3.54033	7.64879e-15	3.06121e-09	2.14294e-06	3.07876e-13	1.23219e-07	8.62568e-05
3.55068	6.7223e-15	2.83118e-09	2.03737e-06	2.70584e-13	1.1396e-07	8.20076e-05
3.56104	5.9079e-15	2.61837e-09	1.93695e-06	2.37803e-13	1.05394e-07	7.79655e-05
3.57139	5.19204e-15	2.4215e-09	1.84143e-06	2.08988e-13	9.74695e-08	7.41207e-05
3.58174	4.56282e-15	2.23939e-09	1.75058e-06	1.83661e-13	9.01391e-08	7.04636e-05
3.59209	4.00975e-15	2.07092e-09	1.66416e-06	1.61399e-13	8.3358e-08	6.69851e-05
3.60244	3.52365e-15	1.91509e-09	1.58196e-06	1.41833e-13	7.70854e-08	6.36767e-05
3.61279	3.09641e-15	1.77094e-09	1.50379e-06	1.24635e-13	7.12832e-08	6.05301e-05
3.62315	2.72091e-15	1.63761e-09	1.42944e-06	1.09521e-13	6.59163e-08	5.75375e-05
3.6335	2.39089e-15	1.51428e-09	1.35874e-06	9.62373e-14	6.09522e-08	5.46915e-05
3.64385	2.10085e-15	1.40021e-09	1.2915e-06	8.45629e-14	5.63607e-08	5.19849e-05
3.6542	1.84596e-15	1.2947e-09	1.22755e-06	7.43031e-14	5.2114e-08	4.94111e-05
3.66455	1.62196e-15	1.19712e-09	1.16675e-06	6.52867e-14	4.81863e-08	4.69635e-05
3.67491	1.42511e-15	1.10688e-09	1.10892e-06	5.73632e-14	4.45536e-08	4.4636e-05
3.68526	1.25213e-15	1.02341e-09	1.05394e-06	5.04003e-14	4.1194e-08	4.24229e-05
3.69561	1.10012e-15	9.46221e-10	1.00166e-06	4.42816e-14	3.8087e-08	4.03185e-05
3.70596	9.66544e-16	8.74835e-10	9.51952e-07	3.8905e-14	3.52135e-08	3.83176e-05
3.71631	8.49169e-16	8.08818e-10	9.04688e-07	3.41805e-14	3.25563e-08	3.64152e-05
3.72666	7.46033e-16	7.47768e-10	8.5975e-07	3.00291e-14	3.00989e-08	3.46064e-05
3.73702	6.55411e-16	6.91313e-10	8.17026e-07	2.63814e-14	2.78265e-08	3.28866e-05
3.74737	5.75785e-16	6.39108e-10	7.76407e-07	2.31763e-14	2.57252e-08	3.12517e-05
3.75772	5.05823e-16	5.90834e-10	7.37791e-07	2.03602e-14	2.37821e-08	2.96973e-05
3.76807	4.44354e-16	5.46196e-10	7.01079e-07	1.7886e-14	2.19853e-08	2.82196e-05
3.77842	3.90347e-16	5.04921e-10	6.6618e-07	1.57121e-14	2.03239e-08	2.68148e-05
3.78878	3.42897e-16	4.66756e-10	6.33004e-07	1.38022e-14	1.87877e-08	2.54794e-05
3.79913	3.0121e-16	4.31469e-10	6.01467e-07	1.21242e-14	1.73673e-08	2.421e-05
3.80948	2.64586e-16	3.98841e-10	5.71488e-07	1.065e-14	1.6054e-08	2.30034e-05
3.81983	2.3241e-16	3.68675e-10	5.42993e-07	9.3549e-15	1.48398e-08	2.18564e-05
3.83018	2.04144e-16	3.40784e-10	5.15907e-07	8.21713e-15	1.37171e-08	2.07661e-05
3.84054	1.79312e-16	3.14997e-10	4.90162e-07	7.21761e-15	1.26792e-08	1.97298e-05
3.85089	1.57498e-16	2.91157e-10	4.65692e-07	6.33956e-15	1.17195e-08	1.87449e-05
3.86124	1.38335e-16	2.69116e-10	4.42434e-07	5.56823e-15	1.08324e-08	1.78087e-05
3.87159	1.21502e-16	2.48739e-10	4.2033e-07	4.89066e-15	1.00122e-08	1.6919e-05
3.88194	1.06715e-16	2.29902e-10	3.99322e-07	4.29547e-15	9.25393e-09	1.60734e-05
3.89229	9.37264e-17	2.12487e-10	3.79356e-07	3.77264e-15	8.55296e-09	1.52697e-05
3.90265	8.2317e-17	1.96389e-10	3.60381e-07	3.3134e-15	7.90496e-09	1.45059e-05
3.913	7.22953e-17	1.81507e-10	3.42349e-07	2.91001e-15	7.30594e-09	1.37801e-05
3.92335	6.34927e-17	1.6775e-10	3.25212e-07	2.55568e-15	6.7522e-09	1.30903e-05
3.9337	5.57609e-17	1.55033e-10	3.08928e-07	2.24447e-15	6.24033e-09	1.24348e-05
3.94405	4.89698e-17	1.43278e-10	2.93453e-07	1.97112e-15	5.76716e-09	1.1812e-05
3.95441	4.30052e-17	1.32412e-10	2.78748e-07	1.73103e-15	5.3298e-09	1.12201e-05
3.96476	3.77664e-17	1.22368e-10	2.64775e-07	1.52016e-15	4.92552e-09	1.06576e-05
3.97511	3.31653e-17	1.13084e-10	2.51497e-07	1.33496e-15	4.55184e-09	1.01232e-05
3.98546	2.91242e-17	1.04504e-10	2.38882e-07	1.1723e-15	4.20644e-09	9.61538e-06
3.99581	2.55752e-17	9.65722e-11	2.26894e-07	1.02944e-15	3.88719e-09	9.13288e-06
4.00616	2.24583e-17	8.92415e-11	2.15505e-07	9.03983e-16	3.59212e-09	8.67443e-06
4.01652	1.97209e-17	8.24661e-11	2.04683e-07	7.93801e-16	3.3194e-09	8.23884e-06
4.02687	1.7317e-17	7.62039e-11	1.94402e-07	6.97037e-16	3.06733e-09	7.825e-06
4.03722	1.52058e-17	7.04162e-11	1.84633e-07	6.12059e-16	2.83437e-09	7.4318e-06
4.04757	1.33518e-17	6.50671e-11	1.75353e-07	5.37434e-16	2.61906e-09	7.05825e-06
4.05792	1.17237e-17	6.01235e-11	1.66536e-07	4.719e-16	2.42007e-09	6.70335e-06
4.06828	1.0294e-17	5.55547e-11	1.5816e-07	4.14351e-16	2.23617e-09	6.36619e-06
4.07863	9.03851e-18	5.13324e-11	1.50202e-07	3.63815e-16	2.06621e-09	6.04588e-06
4.08898	7.93602e-18	4.74303e-11	1.42642e-07	3.19438e-16	1.90915e-09	5.74159e-06
4.09933	6.96792e-18	4.38242e-11	1.35461e-07	2.8047e-16	1.764e-09	5.45253e-06
4.10968	6.11782e-18	4.04918e-11	1.28639e-07	2.46252e-16	1.62986e-09	5.17794e-06
4.12003	5.37136e-18	3.74122e-11	1.22159e-07	2.16206e-16	1.5059e-09	4.91709e-06
4.13039	4.71591e-18	3.45664e-11	1.16003e-07	1.89823e-16	1.39135e-09	4.66931e-06
4.14074	4.14039e-18	3.19366e-11	1.10155e-07	1.66658e-16	1.2855e-09	4.43394e-06
4.15109	3.63506e-18	2.95065e-11	1.04601e-07	1.46317e-16	1.18769e-09	4.21037e-06
4.16144	3.19136e-18	2.7261e-11	9.93254e-08	1.28457e-16	1.0973e-09	3.99801e-06
4.17179	2.80178e-18	2.5186e-11	9.43142e-08	1.12776e-16	1.01378e-09	3.7963e-06
4.18215	2.45972e-18	2.32686e-11	8.95544e-08	9.90078e-17	9.36601e-10	3.60471e-06
4.1925	2.1594e-18	2.1497e-11	8.50336e-08	8.69193e-17	8.65289e-10	3.42274e-06
4.20285	1.89572e-18	1.986e-11	8.07397e-08	7.63058e-17	7.99397e-10	3.24991e-06
4.2132	1.66421e-18	1.83474e-11	7.66615e-08	6.69874e-17	7.38513e-10	3.08575e-06
4.22355	1.46096e-18	1.69498e-11	7.27882e-08	5.88062e-17	6.82257e-10	2.92985e-06
4.23391	1.28252e-18	1.56585e-11	6.91096e-08	5.16235e-17	6.30279e-10	2.78178e-06
4.24426	1.12586e-18	1.44654e-11	6.56159e-08	4.53175e-17	5.82254e-10	2.64115e-06
4.25461	9.88317e-19	1.3363e-11	6.2298e-08	3.97814e-17	5.37882e-10	2.5076e-06
4.26496	8.6757e-19	1.23445e-11	5.91469e-08	3.49211e-17	4.96885e-10	2.38076e-06
4.27531	7.61566e-19	1.14035e-11	5.61545e-08	3.06543e-17	4.59008e-10	2.26031e-06
4.28566	6.68506e-19	1.0534e-11	5.33126e-08	2.69085e-17	4.24013e-10	2.14592e-06
4.29602	5.8681e-19	9.73081e-12	5.06139e-08	2.36201e-17	3.91681e-10	2.03729e-06
4.30637	5.15093e-19	8.98872e-12	4.80511e-08	2.07333e-17	3.61811e-10	1.93414e-06
4.31672	4.52134e-19	8.30312e-12	4.56175e-08	1.81992e-17	3.34215e-10	1.83618e-06
4.32707	3.96867e-19	7.66974e-12	4.33065e-08	1.59745e-17	3.0872e-10	1.74316e-06
4.33742	3.48351e-19	7.08458e-12	4.1112e-08	1.40217e-17	2.85166e-10	1.65483e-06
4.34778	3.05763e-19	6.544e-12	3.90282e-08	1.23075e-17	2.63407e-10	1.57095e-06
4.35813	2.68378e-19	6.0446e-12	3.70496e-08	1.08027e-17	2.43305e-10	1.49131e-06
4.36848	2.35561e-19	5.58326e-12	3.51708e-08	9.48174e-18	2.24735e-10	1.41568e-06
4.37883	2.06755e-19	5.15706e-12	3.33868e-08	8.32225e-18	2.0758e-10	1.34387e-06
4.38918	1.8147e-19	4.76335e-12	3.16929e-08	7.30447e-18	1.91733e-10	1.27569e-06
4.39953	1.59275e-19	4.39965e-12	3.00845e-08	6.41109e-18	1.77093e-10	1.21095e-06
4.40989	1.39793e-19	4.06368e-12	2.85574e-08	5.62691e-18	1.6357e-10	1.14948e-06
4.42024	1.22693e-19	3.75332e-12	2.71075e-08	4.9386e-18	1.51077e-10	1.09112e-06
4.43059	1.07683e-19	3.46663e-12	2.57309e-08	4.33444e-18	1.39538e-10	1.03571e-06
4.44094	9.45091e-20	3.20181e-12	2.44238e-08	3.80415e-18	1.28878e-10	9.831e-07
4.45129	8.29456e-20	2.95718e-12	2.31829e-08	3.3387e-18	1.19031e-10	9.33151e-07
4.46165	7.27962e-20	2.73122e-12	2.20048e-08	2.93017e-18	1.09936e-10	8.85729e-07
4.472	6.38881e-20	2.5225e-12	2.08863e-08	2.5716e-18	1.01535e-10	8.40707e-07
4.48235	5.60695e-20	2.32971e-12	1.98244e-08	2.25689e-18	9.37745e-11	7.97963e-07
4.4927	4.92072e-20	2.15163e-12	1.88162e-08	1.98067e-18	8.66065e-11	7.57384e-07
4.50305	4.31844e-20	1.98714e-12	1.78591e-08	1.73824e-18	7.99856e-11	7.18859e-07
4.51341	3.78983e-20	1.83521e-12	1.69505e-08	1.52547e-18	7.38702e-11	6.82287e-07
4.52376	3.3259e-20	1.69488e-12	1.6088e-08	1.33873e-18	6.82217e-11	6.47567e-07
4.53411	2.91873e-20	1.56526e-12	1.52691e-08	1.17484e-18	6.30045e-11	6.14607e-07
4.54446	2.56139e-20	1.44555e-12	1.44918e-08	1.031e-18	5.81857e-11	5.83318e-07
4.55481	2.24777e-20	1.33498e-12	1.37539e-08	9.04764e-19	5.3735e-11	5.53616e-07
4.56516	1.97253e-20	1.23285e-12	1.30534e-08	7.93977e-19	4.96242e-11	5.2542e-07
4.57552	1.73098e-20	1.13853e-12	1.23884e-08	6.96749e-19	4.58276e-11	4.98654e-07
4.58587	1.519e-20	1.05141e-12	1.17572e-08	6.11421e-19	4.2321e-11	4.73247e-07
4.59622	1.33296e-20	9.7095e-13	1.1158e-08	5.36539e-19	3.90823e-11	4.49129e-07
4.60657	1.1697e-20	8.9664e-13	1.05893e-08	4.70823e-19	3.60912e-11	4.26236e-07
4.61692	1.02642e-20	8.28009e-13	1.00494e-08	4.13152e-19	3.33287e-11	4.04506e-07
4.62728	9.00688e-21	7.64625e-13	9.53697e-09	3.62542e-19	3.07774e-11	3.83879e-07
4.63763	7.90349e-21	7.06087e-13	9.05056e-09	3.18129e-19	2.84212e-11	3.643e-07
4.64798	6.93521e-21	6.52025e-13	8.58886e-09	2.79154e-19	2.62451e-11	3.45716e-07
4.65833	6.08551e-21	6.02097e-13	8.15063e-09	2.44952e-19	2.42354e-11	3.28076e-07
4.66868	5.33986e-21	5.55987e-13	7.73469e-09	2.14938e-19	2.23794e-11	3.11334e-07
4.67903	4.68553e-21	5.13405e-13	7.33989e-09	1.88601e-19	2.06654e-11	2.95443e-07
4.68939	4.11135e-21	4.74079e-13	6.96517e-09	1.65489e-19	1.90825e-11	2.8036e-07
4.69974	3.6075e-21	4.37763e-13	6.60952e-09	1.45208e-19	1.76207e-11	2.66044e-07
4.71009	3.16537e-21	4.04225e-13	6.27196e-09	1.27412e-19	1.62707e-11	2.52457e-07
4.72044	2.77741e-21	3.73253e-13	5.95159e-09	1.11795e-19	1.5024e-11	2.39561e-07
4.73079	2.43697e-21	3.44652e-13	5.64752e-09	9.80922e-20	1.38728e-11	2.27322e-07
4.74115	2.13825e-21	3.18239e-13	5.35894e-09	8.6068e-20	1.28097e-11	2.15706e-07
4.7515	1.87613e-21	2.93849e-13	5.08505e-09	7.55172e-20	1.18279e-11	2.04682e-07
4.76185	1.64612e-21	2.71325e-13	4.82511e-09	6.62592e-20	1.09213e-11	1.94219e-07
4.7722	1.44431e-21	2.50527e-13	4.57842e-09	5.81357e-20	1.00841e-11	1.84289e-07
4.78255	1.26722e-21	2.3132e-13	4.3443e-09	5.10078e-20	9.31103e-12	1.74865e-07
4.7929	1.11184e-21	2.13585e-13	4.12211e-09	4.47535e-20	8.59715e-12	1.65922e-07
4.80326	9.75505e-22	1.97208e-13	3.91125e-09	3.92657e-20	7.93794e-12	1.57434e-07
4.81361	8.5588e-22	1.82085e-13	3.71115e-09	3.44506e-20	7.32922e-12	1.4938e-07
4.82396	7.50919e-22	1.68121e-13	3.52124e-09	3.02257e-20	6.76713e-12	1.41736e-07
4.83431	6.58824e-22	1.55226e-13	3.34103e-09	2.65188e-20	6.2481e-12	1.34482e-07
4.84466	5.7802e-22	1.43319e-13	3.17001e-09	2.32663e-20	5.76884e-12	1.27598e-07
4.85502	5.07123e-22	1.32325e-13	3.00771e-09	2.04125e-20	5.3263e-12	1.21065e-07
4.86537	4.44918e-22	1.22173e-13	2.8537e-09	1.79087e-20	4.91768e-12	1.14866e-07
4.87572	3.90341e-22	1.128e-13	2.70756e-09	1.57119e-20	4.54037e-12	1.08984e-07
4.88607	3.42456e-22	1.04144e-13	2.56887e-09	1.37844e-20	4.19198e-12	1.03401e-07
4.89642	3.00443e-22	9.61524e-14	2.43727e-09	1.20933e-20	3.87029e-12	9.8104e-08
4.90678	2.63582e-22	8.87732e-14	2.31239e-09	1.06096e-20	3.57327e-12	9.30774e-08
4.91713	2.31242e-22	8.19598e-14	2.19389e-09	9.30788e-21	3.29902e-12	8.83075e-08
4.92748	2.02869e-22	7.56688e-14	2.08144e-09	8.16581e-21	3.04579e-12	8.37814e-08
4.93783	1.77976e-22	6.98601e-14	1.97474e-09	7.16381e-21	2.81199e-12	7.94866e-08
4.94818	1.56136e-22	6.4497e-14	1.8735e-09	6.28472e-21	2.59611e-12	7.54113e-08
4.95853	1.36975e-22	5.95452e-14	1.77743e-09	5.51347e-21	2.39679e-12	7.15444e-08
4.96889	1.20165e-22	5.49732e-14	1.68627e-09	4.83684e-21	2.21276e-12	6.78752e-08
4.97924	1.05417e-22	5.07519e-14	1.59978e-09	4.24321e-21	2.04285e-12	6.43936e-08
4.98959	9.24785e-23	4.68544e-14	1.51771e-09	3.72241e-21	1.88597e-12	6.10902e-08
4.99994	8.11275e-23	4.3256e-14	1.43983e-09	3.26552e-21	1.74112e-12	5.79557e-08
5.01029	7.11693e-23	3.99336e-14	1.36595e-09	2.86468e-21	1.6074e-12	5.49817e-08
5.02065	6.2433e-23	3.68663e-14	1.29584e-09	2.51303e-21	1.48393e-12	5.21598e-08
5.031	5.47688e-23	3.40343e-14	1.22933e-09	2.20453e-21	1.36994e-12	4.94824e-08
5.04135	4.80451e-23	3.14196e-14	1.16621e-09	1.93389e-21	1.26469e-12	4.6942e-08
5.0517	4.21466e-23	2.90057e-14	1.10633e-09	1.69647e-21	1.16753e-12	4.45318e-08
5.06205	3.6972e-23	2.6777e-14	1.04952e-09	1.48818e-21	1.07782e-12	4.22449e-08
5.0724	3.24325e-23	2.47195e-14	9.95616e-10	1.30546e-21	9.94999e-13	4.00752e-08
5.08276	2.84502e-23	2.28199e-14	9.44474e-10	1.14517e-21	9.18537e-13	3.80167e-08
5.09311	2.49567e-23	2.10661e-14	8.95953e-10	1.00455e-21	8.47946e-13	3.60636e-08
5.10346	2.18921e-23	1.9447e-14	8.49917e-10	8.81193e-22	7.82775e-13	3.42106e-08
5.11381	1.92037e-23	1.79523e-14	8.06241e-10	7.7298e-22	7.22608e-13	3.24526e-08
5.12416	1.68453e-23	1.65723e-14	7.64804e-10	6.78051e-22	6.67063e-13	3.07846e-08
5.13452	1.47765e-23	1.52983e-14	7.25492e-10	5.94777e-22	6.15783e-13	2.92022e-08
5.14487	1.29616e-23	1.41222e-14	6.88195e-10	5.21727e-22	5.68442e-13	2.7701e-08
5.15522	1.13696e-23	1.30364e-14	6.52811e-10	4.57646e-22	5.24738e-13	2.62767e-08
5.16557	9.9731e-24	1.20341e-14	6.19242e-10	4.01434e-22	4.84391e-13	2.49255e-08
5.17592	8.74806e-24	1.11087e-14	5.87395e-10	3.52124e-22	4.47144e-13	2.36436e-08
5.18628	7.67345e-24	1.02545e-14	5.57182e-10	3.08869e-22	4.12759e-13	2.24275e-08
5.19663	6.73081e-24	9.46583e-15	5.28519e-10	2.70926e-22	3.81015e-13	2.12738e-08
5.20698	5.90393e-24	8.73781e-15	5.01328e-10	2.37643e-22	3.51712e-13	2.01793e-08
5.21733	5.17861e-24	8.06574e-15	4.75532e-10	2.08448e-22	3.2466e-13	1.91409e-08
5.22768	4.54237e-24	7.44533e-15	4.5106e-10	1.82838e-22	2.99687e-13	1.81559e-08
5.23803	3.98427e-24	6.87259e-15	4.27845e-10	1.60374e-22	2.76633e-13	1.72215e-08
5.24839	3.49473e-24	6.34389e-15	4.05822e-10	1.40669e-22	2.55352e-13	1.6335e-08
5.25874	3.06532e-24	5.85582e-15	3.8493e-10	1.23384e-22	2.35706e-13	1.54941e-08
5.26909	2.68866e-24	5.40527e-15	3.65111e-10	1.08223e-22	2.17571e-13	1.46963e-08
5.27944	2.35827e-24	4.98937e-15	3.46311e-10	9.49241e-23	2.0083e-13	1.39396e-08
5.28979	2.06846e-24	4.60544e-15	3.28476e-10	8.32591e-23	1.85377e-13	1.32217e-08
5.30015	1.81426e-24	4.25103e-15	3.11558e-10	7.30272e-23	1.71111e-13	1.25407e-08
5.3105	1.5913e-24	3.92388e-15	2.95509e-10	6.40523e-23	1.57943e-13	1.18947e-08
5.32085	1.39572e-24	3.62189e-15	2.80286e-10	5.61802e-23	1.45787e-13	1.1282e-08
5.3312	1.22418e-24	3.34312e-15	2.65844e-10	4.92753e-23	1.34566e-13	1.07007e-08
5.34155	1.07372e-24	3.08579e-15	2.52146e-10	4.32188e-23	1.24208e-13	1.01493e-08
5.3519	9.4174e-25	2.84825e-15	2.39152e-10	3.79066e-23	1.14647e-13	9.62625e-09
5.36226	8.25982e-25	2.62899e-15	2.26826e-10	3.32471e-23	1.05821e-13	9.13011e-09
5.37261	7.24449e-25	2.4266e-15	2.15134e-10	2.91603e-23	9.76745e-14	8.65948e-09
5.38296	6.35394e-25	2.23977e-15	2.04043e-10	2.55756e-23	9.01545e-14	8.21307e-09
5.39331	5.57283e-25	2.06732e-15	1.93523e-10	2.24316e-23	8.32131e-14	7.78963e-09
5.40366	4.88773e-25	1.90814e-15	1.83544e-10	1.96739e-23	7.68057e-14	7.38797e-09
5.41402	4.28682e-25	1.76121e-15	1.74079e-10	1.72552e-23	7.08914e-14	7.00698e-09
5.42437	3.75978e-25	1.62558e-15	1.65101e-10	1.51337e-23	6.54323e-14	6.6456e-09
5.43472	3.29752e-25	1.50039e-15	1.56585e-10	1.3273e-23	6.03932e-14	6.30282e-09
5.44507	2.89208e-25	1.38484e-15	1.48508e-10	1.16411e-23	5.57419e-14	5.97769e-09
5.45542	2.53647e-25	1.27818e-15	1.40846e-10	1.02097e-23	5.14487e-14	5.6693e-09
5.46577	2.22458e-25	1.17972e-15	1.33579e-10	8.95432e-24	4.74859e-14	5.37678e-09
5.47613	1.95104e-25	1.08885e-15	1.26686e-10	7.85324e-24	4.38281e-14	5.09933e-09
5.48648	1.71112e-25	1.00497e-15	1.20148e-10	6.88753e-24	4.04519e-14	4.83617e-09
5.49683	1.50069e-25	9.27555e-16	1.13947e-10	6.04055e-24	3.73356e-14	4.58657e-09
5.50718	1.31614e-25	8.56095e-16	1.08066e-10	5.29769e-24	3.44593e-14	4.34982e-09
5.51753	1.15428e-25	7.90138e-16	1.02487e-10	4.64617e-24	3.18043e-14	4.12528e-09
5.52789	1.01232e-25	7.29259e-16	9.7196e-11	4.07476e-24	2.93539e-14	3.9123e-09
5.53824	8.87817e-26	6.73067e-16	9.21775e-11	3.57361e-24	2.70921e-14	3.7103e-09
5.54859	7.78622e-26	6.21203e-16	8.74177e-11	3.13408e-24	2.50045e-14	3.51871e-09
5.55894	6.82854e-26	5.73333e-16	8.29032e-11	2.7486e-24	2.30776e-14	3.33699e-09
5.56929	5.98862e-26	5.29149e-16	7.86215e-11	2.41052e-24	2.12991e-14	3.16464e-09
5.57965	5.25199e-26	4.88369e-16	7.45605e-11	2.11401e-24	1.96577e-14	3.00118e-09
5.59	4.60596e-26	4.50729e-16	7.07089e-11	1.85397e-24	1.81426e-14	2.84615e-09
5.60035	4.03937e-26	4.15989e-16	6.70559e-11	1.62591e-24	1.67443e-14	2.69911e-09
5.6107	3.54246e-26	3.83925e-16	6.35913e-11	1.4259e-24	1.54536e-14	2.55966e-09
5.62105	3.10667e-26	3.54331e-16	6.03054e-11	1.25049e-24	1.42624e-14	2.42739e-09
5.6314	2.72448e-26	3.27017e-16	5.7189e-11	1.09665e-24	1.3163e-14	2.30195e-09
5.64176	2.3893e-26	3.01807e-16	5.42334e-11	9.61733e-25	1.21482e-14	2.18298e-09
5.65211	2.09534e-26	2.7854e-16	5.14303e-11	8.43411e-25	1.12117e-14	2.07015e-09
5.66246	1.83755e-26	2.57065e-16	4.87718e-11	7.39643e-25	1.03473e-14	1.96315e-09
5.67281	1.61146e-26	2.37245e-16	4.62505e-11	6.4864e-25	9.5495e-15	1.86166e-09
5.68316	1.41319e-26	2.18952e-16	4.38594e-11	5.68831e-25	8.8132e-15	1.76541e-09
5.69352	1.2393e-26	2.02069e-16	4.15916e-11	4.9884e-25	8.13363e-15	1.67413e-09
5.70387	1.08681e-26	1.86488e-16	3.9441e-11	4.37459e-25	7.50643e-15	1.58756e-09
5.71422	9.53078e-27	1.72107e-16	3.74013e-11	3.8363e-25	6.92758e-15	1.50547e-09
5.72457	8.35798e-27	1.58834e-16	3.5467e-11	3.36423e-25	6.39333e-15	1.42761e-09
5.73492	7.32947e-27	1.46585e-16	3.36326e-11	2.95023e-25	5.90027e-15	1.35377e-09
5.74527	6.42751e-27	1.35279e-16	3.18929e-11	2.58718e-25	5.44521e-15	1.28374e-09
5.75563	5.63651e-27	1.24845e-16	3.0243e-11	2.26879e-25	5.02523e-15	1.21733e-09
5.76598	4.94285e-27	1.15216e-16	2.86784e-11	1.98958e-25	4.63763e-15	1.15435e-09
5.77633	4.33453e-27	1.06329e-16	2.71945e-11	1.74472e-25	4.27991e-15	1.09463e-09
5.78668	3.80106e-27	9.81267e-17	2.57874e-11	1.52999e-25	3.94976e-15	1.03798e-09
5.79703	3.33324e-27	9.05571e-17	2.44529e-11	1.34169e-25	3.64507e-15	9.84271e-10
5.80739	2.92299e-27	8.35711e-17	2.31874e-11	1.17655e-25	3.36388e-15	9.33332e-10
5.81774	2.56322e-27	7.71238e-17	2.19873e-11	1.03174e-25	3.10436e-15	8.85026e-10
5.82809	2.24772e-27	7.11736e-17	2.08492e-11	9.04746e-26	2.86486e-15	8.39216e-10
5.83844	1.97105e-27	6.56823e-17	1.977e-11	7.93382e-26	2.64382e-15	7.95774e-10
5.84879	1.72843e-27	6.06144e-17	1.87465e-11	6.95723e-26	2.43983e-15	7.54577e-10
5.85915	1.51567e-27	5.59374e-17	1.77759e-11	6.10083e-26	2.25157e-15	7.1551e-10
5.8695	1.3291e-27	5.16211e-17	1.68555e-11	5.34983e-26	2.07784e-15	6.78463e-10
5.87985	1.16548e-27	4.76377e-17	1.59827e-11	4.69126e-26	1.9175e-15	6.43332e-10
5.8902	1.02201e-27	4.39616e-17	1.51551e-11	4.11375e-26	1.76953e-15	6.10016e-10
5.90055	8.96191e-28	4.05689e-17	1.43702e-11	3.60732e-26	1.63297e-15	5.78424e-10
5.9109	7.85861e-28	3.7438e-17	1.36259e-11	3.16322e-26	1.50694e-15	5.48466e-10
5.92126	6.89112e-28	3.45486e-17	1.29201e-11	2.77379e-26	1.39064e-15	5.20057e-10
5.93161	6.04271e-28	3.18821e-17	1.22509e-11	2.43229e-26	1.28331e-15	4.93118e-10
5.94196	5.29874e-28	2.94214e-17	1.16162e-11	2.13283e-26	1.18426e-15	4.67572e-10
5.95231	4.64636e-28	2.71504e-17	1.10144e-11	1.87024e-26	1.09285e-15	4.43348e-10
5.96266	4.07428e-28	2.50547e-17	1.04437e-11	1.63996e-26	1.00849e-15	4.20377e-10
5.97302	3.57263e-28	2.31207e-17	9.90256e-12	1.43804e-26	9.30645e-16	3.98594e-10
5.98337	3.13273e-28	2.13359e-17	9.38941e-12	1.26098e-26	8.58803e-16	3.77939e-10
5.99372	2.74699e-28	1.96888e-17	8.90282e-12	1.10571e-26	7.92505e-16	3.58353e-10
6.00407	2.40874e-28	1.81688e-17	8.44141e-12	9.69557e-27	7.31323e-16	3.39781e-10
6.01442	2.11213e-28	1.67661e-17	8.00389e-12	8.50168e-27	6.74863e-16	3.2217e-10
6.02477	1.85204e-28	1.54716e-17	7.58901e-12	7.45478e-27	6.22759e-16	3.0547e-10
6.03513	1.62398e-28	1.42771e-17	7.19561e-12	6.53678e-27	5.74677e-16	2.89635e-10
6.04548	1.42399e-28	1.31747e-17	6.82258e-12	5.7318e-27	5.30305e-16	2.7462e-10
6.05583	1.24863e-28	1.21575e-17	6.46886e-12	5.02594e-27	4.89358e-16	2.60382e-10
6.06618	1.09486e-28	1.12187e-17	6.13346e-12	4.40699e-27	4.51571e-16	2.46882e-10
6.07653	9.60024e-29	1.03524e-17	5.81543e-12	3.86426e-27	4.16701e-16	2.34081e-10
6.08689	8.41791e-29	9.55296e-18	5.51387e-12	3.38835e-27	3.84523e-16	2.21942e-10
6.09724	7.38118e-29	8.81524e-18	5.22792e-12	2.97105e-27	3.54828e-16	2.10433e-10
6.10759	6.4721e-29	8.13447e-18	4.95679e-12	2.60513e-27	3.27426e-16	1.99519e-10
6.11794	5.67498e-29	7.50624e-18	4.6997e-12	2.28427e-27	3.02139e-16	1.89171e-10
6.12829	4.97601e-29	6.92652e-18	4.45593e-12	2.00293e-27	2.78804e-16	1.79359e-10
6.13864	4.36312e-29	6.39155e-18	4.22479e-12	1.75623e-27	2.57271e-16	1.70055e-10
6.149	3.82571e-29	5.89789e-18	4.00563e-12	1.53991e-27	2.374e-16	1.61233e-10
6.15935	3.35449e-29	5.44234e-18	3.79782e-12	1.35024e-27	2.19063e-16	1.52869e-10
6.1697	2.9413e-29	5.02196e-18	3.60078e-12	1.18392e-27	2.02142e-16	1.44937e-10
6.18005	2.57899e-29	4.63404e-18	3.41395e-12	1.03809e-27	1.86528e-16	1.37417e-10
6.1904	2.26131e-29	4.27608e-18	3.23681e-12	9.10215e-28	1.72119e-16	1.30287e-10
6.20076	1.98276e-29	3.94575e-18	3.06884e-12	7.98092e-28	1.58823e-16	1.23526e-10
6.21111	1.73851e-29	3.64094e-18	2.90958e-12	6.99779e-28	1.46554e-16	1.17116e-10
6.22146	1.52435e-29	3.35966e-18	2.75858e-12	6.13575e-28	1.35232e-16	1.11037e-10
6.23181	1.33656e-29	3.1001e-18	2.61541e-12	5.37989e-28	1.24784e-16	1.05274e-10
6.24216	1.17191e-29	2.8606e-18	2.47965e-12	4.71713e-28	1.15144e-16	9.98102e-11
6.25252	1.02754e-29	2.63958e-18	2.35094e-12	4.13601e-28	1.06248e-16	9.46292e-11
6.26287	9.00948e-30	2.43564e-18	2.2289e-12	3.62647e-28	9.80386e-17	8.9717e-11
6.27322	7.89952e-30	2.24745e-18	2.11319e-12	3.17969e-28	9.04636e-17	8.50594e-11
6.28357	6.92629e-30	2.07379e-18	2.00348e-12	2.78795e-28	8.34737e-17	8.06434e-11
6.29392	6.07295e-30	1.91355e-18	1.89946e-12	2.44446e-28	7.70237e-17	7.64564e-11
6.30427	5.32473e-30	1.76569e-18	1.80083e-12	2.14329e-28	7.10719e-17	7.24866e-11
6.31463	4.66869e-30	1.62925e-18	1.70732e-12	1.87922e-28	6.55799e-17	6.87226e-11
6.32498	4.09346e-30	1.50334e-18	1.61866e-12	1.64768e-28	6.05121e-17	6.51539e-11
6.33533	3.5891e-30	1.38717e-18	1.5346e-12	1.44467e-28	5.58358e-17	6.17704e-11
6.34568	3.14687e-30	1.27997e-18	1.45491e-12	1.26667e-28	5.15208e-17	5.85624e-11
6.35603	2.75912e-30	1.18105e-18	1.37934e-12	1.11059e-28	4.75391e-17	5.55208e-11
6.36639	2.41915e-30	1.08977e-18	1.3077e-12	9.73748e-29	4.38651e-17	5.2637e-11
6.37674	2.12106e-30	1.00555e-18	1.23977e-12	8.53763e-29	4.04749e-17	4.99029e-11
6.38709	1.8597e-30	9.27827e-19	1.17537e-12	7.4856e-29	3.73466e-17	4.73106e-11
6.39744	1.63054e-30	8.56115e-19	1.11431e-12	6.5632e-29	3.446e-17	4.48529e-11
6.40779	1.42962e-30	7.89943e-19	1.05642e-12	5.75444e-29	3.17965e-17	4.25227e-11
6.41814	1.25345e-30	7.28884e-19	1.00154e-12	5.04533e-29	2.93388e-17	4.03135e-11
6.4285	1.09898e-30	6.72543e-19	9.49499e-13	4.42359e-29	2.7071e-17	3.82189e-11
6.43885	9.63554e-31	6.20556e-19	9.00163e-13	3.87846e-29	2.49784e-17	3.62331e-11
6.4492	8.44811e-31	5.72587e-19	8.53388e-13	3.4005e-29	2.30476e-17	3.43503e-11
6.45955	7.407e-31	5.28324e-19	8.09042e-13	2.98144e-29	2.12659e-17	3.25653e-11
6.4699	6.49417e-31	4.87482e-19	7.66998e-13	2.61401e-29	1.96219e-17	3.08729e-11
6.48026	5.69383e-31	4.49796e-19	7.27136e-13	2.29186e-29	1.8105e-17	2.92684e-11
6.49061	4.99211e-31	4.15023e-19	6.89345e-13	2.00941e-29	1.67054e-17	2.77473e-11
6.50096	4.37687e-31	3.82937e-19	6.53515e-13	1.76176e-29	1.54138e-17	2.63051e-11
6.51131	3.83744e-31	3.53331e-19	6.19547e-13	1.54463e-29	1.42222e-17	2.49378e-11
6.52166	3.36448e-31	3.26013e-19	5.87342e-13	1.35426e-29	1.31226e-17	2.36415e-11
6.53202	2.94981e-31	3.00807e-19	5.5681e-13	1.18735e-29	1.2108e-17	2.24125e-11
6.54237	2.58625e-31	2.77549e-19	5.27864e-13	1.04101e-29	1.11718e-17	2.12474e-11
6.55272	2.26748e-31	2.56089e-19	5.00421e-13	9.12699e-30	1.0308e-17	2.01428e-11
6.56307	1.988e-31	2.36288e-19	4.74403e-13	8.00205e-30	9.51098e-18	1.90955e-11
6.57342	1.74297e-31	2.18017e-19	4.49737e-13	7.01574e-30	8.77556e-18	1.81027e-11
6.58377	1.52813e-31	2.01159e-19	4.26353e-13	6.151e-30	8.09698e-18	1.71614e-11
6.59413	1.33978e-31	1.85604e-19	4.04183e-13	5.39282e-30	7.47086e-18	1.6269e-11
6.60448	1.17463e-31	1.71251e-19	3.83165e-13	4.72809e-30	6.89315e-18	1.5423e-11
6.61483	1.02984e-31	1.58008e-19	3.63239e-13	4.14529e-30	6.3601e-18	1.4621e-11
6.62518	9.029e-32	1.45789e-19	3.44349e-13	3.63432e-30	5.86826e-18	1.38606e-11
6.63553	7.91602e-32	1.34515e-19	3.2644e-13	3.18633e-30	5.41444e-18	1.31397e-11
6.64589	6.94023e-32	1.24112e-19	3.09462e-13	2.79356e-30	4.99571e-18	1.24563e-11
6.65624	6.0847e-32	1.14513e-19	2.93366e-13	2.44919e-30	4.60935e-18	1.18085e-11
6.66659	5.33463e-32	1.05657e-19	2.78106e-13	2.14728e-30	4.25287e-18	1.11942e-11
6.67694	4.67701e-32	9.74853e-20	2.6364e-13	1.88257e-30	3.92395e-18	1.06119e-11
6.68729	4.10045e-32	8.99456e-20	2.49925e-13	1.6505e-30	3.62046e-18	1.00599e-11
6.69764	3.59496e-32	8.29888e-20	2.36924e-13	1.44703e-30	3.34044e-18	9.53657e-12
6.708	3.15178e-32	7.657e-20	2.24598e-13	1.26864e-30	3.08207e-18	9.04043e-12
6.71835	2.76323e-32	7.06475e-20	2.12913e-13	1.11224e-30	2.84368e-18	8.57009e-12
6.7287	2.42257e-32	6.51829e-20	2.01835e-13	9.75125e-31	2.62372e-18	8.1242e-12
6.73905	2.12391e-32	6.0141e-20	1.91333e-13	8.54909e-31	2.42077e-18	7.70149e-12
6.7494	1.86206e-32	5.5489e-20	1.81378e-13	7.49511e-31	2.23352e-18	7.30075e-12
6.75976	1.6325e-32	5.11967e-20	1.7194e-13	6.57107e-31	2.06075e-18	6.92086e-12
6.77011	1.43123e-32	4.72363e-20	1.62992e-13	5.76093e-31	1.90134e-18	6.56071e-12
6.78046	1.25477e-32	4.35823e-20	1.5451e-13	5.05067e-31	1.75426e-18	6.21929e-12
6.79081	1.10007e-32	4.02108e-20	1.46469e-13	4.42797e-31	1.61855e-18	5.89563e-12
6.80116	9.64441e-33	3.71001e-20	1.38846e-13	3.88203e-31	1.49334e-18	5.58879e-12
6.81151	8.45531e-33	3.423e-20	1.3162e-13	3.4034e-31	1.37781e-18	5.29792e-12
6.82187	7.41281e-33	3.15819e-20	1.24769e-13	2.98378e-31	1.27122e-18	5.02217e-12
6.83222	6.49883e-33	2.91385e-20	1.18275e-13	2.61589e-31	1.17287e-18	4.76076e-12
6.84257	5.69753e-33	2.68842e-20	1.12118e-13	2.29335e-31	1.08213e-18	4.51295e-12
6.85292	4.99503e-33	2.48042e-20	1.06282e-13	2.01058e-31	9.98412e-19	4.27803e-12
6.86327	4.37914e-33	2.28852e-20	1.0075e-13	1.76267e-31	9.21166e-19	4.05533e-12
6.87363	3.83918e-33	2.11145e-20	9.55046e-14	1.54533e-31	8.49895e-19	3.84422e-12
6.88398	3.36579e-33	1.94809e-20	9.05326e-14	1.35479e-31	7.84137e-19	3.64409e-12
6.89433	2.95077e-33	1.79736e-20	8.58192e-14	1.18773e-31	7.23466e-19	3.45437e-12
6.90468	2.58692e-33	1.65829e-20	8.13511e-14	1.04128e-31	6.67488e-19	3.27452e-12
6.91503	2.26793e-33	1.52998e-20	7.71154e-14	9.12879e-32	6.15841e-19	3.10402e-12
6.92539	1.98827e-33	1.41159e-20	7.31001e-14	8.00312e-32	5.68189e-19	2.9424e-12
6.93574	1.7431e-33	1.30236e-20	6.92937e-14	7.01625e-32	5.24223e-19	2.78919e-12
6.94609	1.52815e-33	1.20159e-20	6.56854e-14	6.15106e-32	4.83659e-19	2.64395e-12
6.95644	1.33971e-33	1.10861e-20	6.22649e-14	5.39255e-32	4.46232e-19	2.50627e-12
6.96679	1.1745e-33	1.02282e-20	5.90224e-14	4.72756e-32	4.11702e-19	2.37575e-12
6.97714	1.02967e-33	9.43669e-21	5.59486e-14	4.14458e-32	3.79843e-19	2.25202e-12
6.9875	9.0269e-34	8.70643e-21	5.30348e-14	3.63348e-32	3.50448e-19	2.13474e-12
6.99785	7.91371e-34	8.03267e-21	5.02726e-14	3.1854e-32	3.23328e-19	2.02356e-12
7.0082	6.93779e-34	7.41104e-21	4.76542e-14	2.79258e-32	2.98307e-19	1.91816e-12
7.01855	6.08221e-34	6.8375e-21	4.51721e-14	2.44819e-32	2.75221e-19	1.81825e-12
7.0289	5.33214e-34	6.30835e-21	4.28192e-14	2.14627e-32	2.53921e-19	1.72354e-12
7.03926	4.67455e-34	5.82013e-21	4.05888e-14	1.88159e-32	2.3427e-19	1.63377e-12
7.04961	4.09806e-34	5.36969e-21	3.84745e-14	1.64954e-32	2.16139e-19	1.54866e-12
7.05996	3.59266e-34	4.95411e-21	3.64702e-14	1.44611e-32	1.99411e-19	1.46799e-12
7.07031	3.14959e-34	4.57068e-21	3.45703e-14	1.26776e-32	1.83978e-19	1.39151e-12
7.08066	2.76115e-34	4.21693e-21	3.27693e-14	1.11141e-32	1.69738e-19	1.31902e-12
7.09101	2.42062e-34	3.89055e-21	3.10621e-14	9.74338e-33	1.56601e-19	1.2503e-12
7.10137	2.12208e-34	3.58942e-21	2.94438e-14	8.54172e-33	1.4448e-19	1.18516e-12
7.11172	1.86036e-34	3.3116e-21	2.79097e-14	7.48824e-33	1.33297e-19	1.12341e-12
7.12207	1.63091e-34	3.05528e-21	2.64555e-14	6.56469e-33	1.2298e-19	1.06488e-12
7.13242	1.42976e-34	2.81879e-21	2.5077e-14	5.75503e-33	1.13461e-19	1.00939e-12
7.14277	1.25342e-34	2.6006e-21	2.37703e-14	5.04523e-33	1.04679e-19	9.56796e-13
7.15313	1.09883e-34	2.3993e-21	2.25317e-14	4.42296e-33	9.65759e-20	9.06939e-13
7.16348	9.63299e-35	2.21358e-21	2.13576e-14	3.87744e-33	8.91003e-20	8.59678e-13
7.17383	8.44486e-35	2.04223e-21	2.02446e-14	3.3992e-33	8.22033e-20	8.14878e-13
7.18418	7.40326e-35	1.88415e-21	1.91896e-14	2.97994e-33	7.58401e-20	7.72412e-13
7.19453	6.49013e-35	1.7383e-21	1.81895e-14	2.61238e-33	6.99693e-20	7.32158e-13
7.20489	5.68962e-35	1.60373e-21	1.72415e-14	2.29017e-33	6.4553e-20	6.94e-13
7.21524	4.98784e-35	1.47959e-21	1.63429e-14	2.00769e-33	5.95558e-20	6.5783e-13
7.22559	4.37261e-35	1.36505e-21	1.54911e-14	1.76005e-33	5.49454e-20	6.23544e-13
7.23594	3.83326e-35	1.25937e-21	1.46837e-14	1.54295e-33	5.06918e-20	5.91044e-13
7.24629	3.36044e-35	1.16188e-21	1.39183e-14	1.35263e-33	4.67675e-20	5.60236e-13
7.25664	2.94593e-35	1.07193e-21	1.31929e-14	1.18579e-33	4.3147e-20	5.31034e-13
7.267	2.58255e-35	9.88944e-22	1.25052e-14	1.03952e-33	3.98066e-20	5.03353e-13
7.27735	2.26399e-35	9.12382e-22	1.18533e-14	9.11295e-34	3.67249e-20	4.77115e-13
7.2877	1.98473e-35	8.41746e-22	1.12354e-14	7.98885e-34	3.38817e-20	4.52243e-13
7.29805	1.7399e-35	7.76578e-22	1.06497e-14	7.00341e-34	3.12585e-20	4.28667e-13
7.3084	1.52528e-35	7.16454e-22	1.00945e-14	6.13951e-34	2.88385e-20	4.06319e-13
7.31876	1.33713e-35	6.60984e-22	9.56821e-15	5.38217e-34	2.66057e-20	3.85136e-13
7.32911	1.17219e-35	6.09808e-22	9.06937e-15	4.71825e-34	2.45458e-20	3.65057e-13
7.33946	1.02759e-35	5.62594e-22	8.59652e-15	4.13622e-34	2.26454e-20	3.46024e-13
7.34981	9.00829e-36	5.19035e-22	8.14831e-15	3.62598e-34	2.0892e-20	3.27983e-13
7.36016	7.89703e-36	4.78848e-22	7.72346e-15	3.17869e-34	1.92744e-20	3.10882e-13
7.37051	6.92286e-36	4.41772e-22	7.32074e-15	2.78656e-34	1.77821e-20	2.94672e-13
7.38087	6.06885e-36	4.07566e-22	6.93902e-15	2.44281e-34	1.64052e-20	2.79307e-13
7.39122	5.32018e-36	3.76009e-22	6.57719e-15	2.14146e-34	1.5135e-20	2.64743e-13
7.40157	4.66387e-36	3.46894e-22	6.23422e-15	1.87729e-34	1.39631e-20	2.50938e-13
7.41192	4.08852e-36	3.20034e-22	5.90912e-15	1.6457e-34	1.28819e-20	2.37852e-13
7.42227	3.58414e-36	2.95253e-22	5.60097e-15	1.44268e-34	1.18844e-20	2.25448e-13
7.43263	3.14198e-36	2.72391e-22	5.30888e-15	1.2647e-34	1.09642e-20	2.13691e-13
7.44298	2.75436e-36	2.51298e-22	5.03201e-15	1.10868e-34	1.01152e-20	2.02547e-13
7.45333	2.41457e-36	2.31839e-22	4.76958e-15	9.71903e-35	9.3319e-21	1.91983e-13
7.46368	2.11668e-36	2.13886e-22	4.52083e-15	8.52001e-35	8.60928e-21	1.81971e-13
7.47403	1.85555e-36	1.97324e-22	4.28504e-15	7.4689e-35	7.9426e-21	1.7248e-13
7.48438	1.62663e-36	1.82043e-22	4.06155e-15	6.54746e-35	7.32755e-21	1.63484e-13
7.49474	1.42595e-36	1.67946e-22	3.8497e-15	5.73969e-35	6.76011e-21	1.54957e-13
7.50509	1.25003e-36	1.54941e-22	3.6489e-15	5.03157e-35	6.23661e-21	1.46874e-13
7.51544	1.09581e-36	1.42942e-22	3.45857e-15	4.41082e-35	5.75365e-21	1.39213e-13
7.52579	9.60615e-37	1.31872e-22	3.27817e-15	3.86664e-35	5.30808e-21	1.31952e-13
7.53614	8.421e-37	1.2166e-22	3.10717e-15	3.38959e-35	4.89701e-21	1.25069e-13
7.5465	7.38205e-37	1.12238e-22	2.94508e-15	2.9714e-35	4.51777e-21	1.18544e-13
7.55685	6.47128e-37	1.03546e-22	2.79145e-15	2.6048e-35	4.1679e-21	1.1236e-13
7.5672	5.67288e-37	9.55269e-23	2.64583e-15	2.28343e-35	3.84512e-21	1.06499e-13
7.57755	4.97297e-37	8.81288e-23	2.5078e-15	2.0017e-35	3.54733e-21	1.00943e-13
7.5879	4.35941e-37	8.13035e-23	2.37697e-15	1.75473e-35	3.2726e-21	9.56769e-14
7.59826	3.82155e-37	7.50068e-23	2.25296e-15	1.53824e-35	3.01915e-21	9.06853e-14
7.60861	3.35004e-37	6.91977e-23	2.13542e-15	1.34845e-35	2.78532e-21	8.5954e-14
7.61896	2.93671e-37	6.38384e-23	2.024e-15	1.18207e-35	2.5696e-21	8.14695e-14
7.62931	2.57437e-37	5.88942e-23	1.9184e-15	1.03623e-35	2.37059e-21	7.72188e-14
7.63966	2.25674e-37	5.43328e-23	1.81831e-15	9.08375e-36	2.18698e-21	7.31899e-14
7.65001	1.97829e-37	5.01247e-23	1.72343e-15	7.96296e-36	2.0176e-21	6.9371e-14
7.66037	1.7342e-37	4.62424e-23	1.63351e-15	6.98046e-36	1.86133e-21	6.57514e-14
7.67072	1.52023e-37	4.26608e-23	1.54827e-15	6.11917e-36	1.71717e-21	6.23205e-14
7.68107	1.33265e-37	3.93566e-23	1.46748e-15	5.36415e-36	1.58417e-21	5.90685e-14
7.69142	1.16822e-37	3.63083e-23	1.39091e-15	4.70229e-36	1.46147e-21	5.59862e-14
7.70177	1.02408e-37	3.3496e-23	1.31832e-15	4.12208e-36	1.34827e-21	5.30647e-14
7.71213	8.97719e-38	3.09016e-23	1.24953e-15	3.61347e-36	1.24384e-21	5.02956e-14
7.72248	7.8695e-38	2.8508e-23	1.18432e-15	3.1676e-36	1.1475e-21	4.76709e-14
7.73283	6.89848e-38	2.62999e-23	1.12251e-15	2.77675e-36	1.05861e-21	4.51831e-14
7.74318	6.04728e-38	2.42627e-23	1.06393e-15	2.43413e-36	9.76616e-22	4.28251e-14
7.75353	5.3011e-38	2.23834e-23	1.00841e-15	2.13378e-36	9.00969e-22	4.05901e-14

## Sheet: v=0.0255cms
	Theoretical(VD)	Theoretical(H)	Theoretical(VU)	Theoretical(VD)	Theoretical(H)	Theoretical(VU)					Experiments(VD)	Experiments(H)	Experiments(VU)	Experiments(VD)	Experiments(H)	Experiments(VU)
Pore volume	C (g/L)	C (g/L)	C (g/L)	CR	CR	CR				Pore volume	C (g/L)	C (g/L)	C (g/L)	CR	CR	CR
3.10555e-08	0	0	0	0	0	0				0	0.000382166	0.000382166	0.000382166	0.0153828	0.0153828	0.0153828
0.0124222	3.48015e-282	6.80124e-277	2.23663e-285	1.40082e-280	2.73761e-275	9.00281e-284				0.1	0.000573248	0.000573248	0.000382166	0.0230742	0.0230742	0.0153828
0.0248445	6.85832e-137	4.63768e-135	7.08804e-140	2.76059e-135	1.86674e-133	2.85305e-138				0.2	0.000573248	0.000573248	0.000573248	0.0230742	0.0230742	0.0230742
0.0372667	1.28893e-88	6.32638e-88	1.64699e-91	5.18816e-87	2.54647e-86	6.62942e-90				0.3	0.000764331	0.000573248	0.000573248	0.0307656	0.0230742	0.0230742
0.0496889	1.44185e-64	1.95492e-64	2.13303e-67	5.80369e-63	7.86886e-63	8.58581e-66				0.4	0.00152866	0.000573248	0.000764331	0.0615311	0.0230742	0.0307656
0.0621111	3.37931e-50	2.16019e-50	5.63771e-53	1.36023e-48	8.69513e-49	2.26927e-51				0.5	0.0107006	0.00305732	0.000573248	0.430717	0.123062	0.0230742
0.0745333	1.16121e-40	4.57217e-41	2.15615e-43	4.67408e-39	1.84037e-39	8.67884e-42				0.6	0.0324841	0.0116561	0.00267516	1.30754	0.469177	0.10768
0.0869555	6.94972e-34	1.96362e-34	1.42548e-36	2.79738e-32	7.90391e-33	5.73781e-35				0.7	0.0536943	0.0225478	0.00707006	2.16128	0.907586	0.284582
0.0993778	7.88118e-29	1.75802e-29	1.77737e-31	3.17231e-27	7.07632e-28	7.15419e-30				0.8	0.0559873	0.0372611	0.011465	2.25358	1.49982	0.461485
0.1118	6.37136e-25	1.19576e-25	1.57488e-27	2.56458e-23	4.81315e-24	6.33917e-26				0.9	0.0418471	0.0401274	0.0202548	1.68442	1.61519	0.815289
0.124222	8.12634e-22	1.34165e-22	2.19681e-24	3.27099e-20	5.40034e-21	8.84251e-23				1	0.0256051	0.0382166	0.0227389	1.03065	1.53828	0.915278
0.136644	2.70997e-19	4.06543e-20	7.99924e-22	1.09081e-17	1.6364e-18	3.21983e-20				1.1	0.0128025	0.0284713	0.025414	0.515322	1.14602	1.02296
0.149067	3.30813e-17	4.6204e-18	1.06497e-19	1.33158e-15	1.85979e-16	4.28668e-18				1.2	0.00764331	0.0198726	0.0221656	0.307656	0.799905	0.892202
0.161489	1.86574e-15	2.47184e-16	6.54449e-18	7.50992e-14	9.94956e-15	2.63427e-16				1.3	0.0043949	0.0154777	0.0189172	0.176902	0.623003	0.761449
0.173911	5.74024e-14	7.32064e-15	2.19236e-16	2.31054e-12	2.94668e-13	8.8246e-15				1.4	0.00210191	0.00783439	0.013949	0.0846054	0.315347	0.56147
0.186333	1.08817e-12	1.35166e-13	4.52255e-15	4.38006e-11	5.44067e-12	1.8204e-13				1.5	0.000573248	0.0043949	0.0105096	0.0230742	0.176902	0.423029
0.198755	1.39244e-11	1.70078e-12	6.29457e-14	5.60482e-10	6.84594e-11	2.53367e-12				1.6	0.000573248	0.00324841	0.00764331	0.0230742	0.130754	0.307656
0.211178	1.2896e-10	1.56113e-11	6.33837e-13	5.19086e-09	6.28382e-10	2.5513e-11				1.7	0.000191083	0.00210191	0.00515924	0.0076914	0.0846054	0.207668
0.2236	9.12564e-10	1.10206e-10	4.87505e-12	3.67322e-08	4.43599e-09	1.96229e-10				1.8	0	0.0011465	0.00324841	0	0.0461485	0.130754
0.236022	5.14952e-09	6.23828e-10	2.98923e-11	2.07277e-07	2.51101e-08	1.20321e-09				1.9	0.000191083	0.000764331	0.00267516	0.0076914	0.0307656	0.10768
0.248444	2.39776e-08	2.92749e-09	1.51208e-10	9.65139e-07	1.17836e-07	6.08637e-09				2	0.000382166	0.000764331	0.0011465	0.0153828	0.0307656	0.0461485
0.260867	9.47081e-08	1.17008e-08	6.48703e-10	3.81216e-06	4.70975e-07	2.61114e-08				2.1	0.000382166	0.000764331	0.000955414	0.0153828	0.0307656	0.038457
0.273289	3.24582e-07	4.07189e-08	2.41435e-09	1.3065e-05	1.639e-06	9.71815e-08				2.2	0.000382166	0.000573248	0.000573248	0.0153828	0.0230742	0.0230742
0.285711	9.8338e-07	1.25646e-07	7.94232e-09	3.95827e-05	5.05746e-06	3.19692e-07				2.3	0.000191083	0.000191083	0.000191083	0.0076914	0.0076914	0.0076914
0.298133	2.67499e-06	3.49021e-07	2.34554e-08	0.000107673	1.40487e-05	9.4412e-07				2.4	0.000191083	0.000573248	0.000191083	0.0076914	0.0230742	0.0076914
0.310555	6.61897e-06	8.8396e-07	6.30024e-08	0.000266424	3.55808e-05	2.53595e-06				2.5	0	0.000191083	0.000191083	0	0.0076914	0.0076914
0.322978	1.50631e-05	2.0633e-06	1.55626e-07	0.000606314	8.30511e-05	6.26421e-06
0.3354	3.1825e-05	4.47935e-06	3.56861e-07	0.00128101	0.000180301	1.43643e-05
0.347822	6.2928e-05	9.11587e-06	7.65778e-07	0.00253295	0.000366929	3.08238e-05
0.360244	0.000117259	1.75083e-05	1.54847e-06	0.00471988	0.00070474	6.23285e-05
0.372666	0.000207149	3.19224e-05	2.9683e-06	0.0083381	0.00128493	0.000119479
0.385089	0.000348753	5.55343e-05	5.42231e-06	0.0140379	0.00223535	0.000218257
0.397511	0.000562123	9.25924e-05	9.48241e-06	0.0226264	0.003727	0.000381683
0.409933	0.000870894	0.000148537	1.59386e-05	0.0350549	0.00597885	0.000641557
0.422355	0.00130152	0.000230057	2.58416e-05	0.0523885	0.00926016	0.00104017
0.434778	0.00188214	0.000345065	4.05397e-05	0.0757591	0.0138895	0.00163179
0.4472	0.00264099	0.000502586	6.17082e-05	0.106304	0.0202299	0.00248386
0.459622	0.00360476	0.000712543	9.13657e-05	0.145097	0.028681	0.00367762
0.472044	0.00479664	0.000985461	0.000131875	0.193073	0.0396664	0.00530819
0.484466	0.00623466	0.0013321	0.000185928	0.250956	0.0536192	0.0074839
0.496889	0.0079301	0.00176302	0.00025651	0.319199	0.0709646	0.010325
0.509311	0.00988626	0.00228816	0.00034685	0.397938	0.0921021	0.0139613
0.521733	0.0120978	0.00291632	0.000460351	0.486956	0.117387	0.0185299
0.534155	0.0145503	0.00365482	0.000600509	0.585674	0.147113	0.0241715
0.546578	0.0172207	0.00450905	0.000770823	0.693162	0.181497	0.0310269
0.559	0.0200778	0.00548218	0.000974691	0.808165	0.220667	0.0392329
0.571422	0.0230834	0.00657495	0.00121532	0.929144	0.264653	0.0489186
0.583844	0.0261936	0.00778553	0.00149561	1.05434	0.31338	0.060201
0.596266	0.0293607	0.00910946	0.0018181	1.18182	0.366671	0.0731814
0.608689	0.0325344	0.0105397	0.00218481	1.30956	0.424242	0.0879424
0.621111	0.0356642	0.0120669	0.00259728	1.43554	0.485714	0.104545
0.633533	0.0387003	0.0136794	0.00305639	1.55775	0.55062	0.123025
0.645955	0.0415956	0.0153637	0.00356243	1.67429	0.618415	0.143394
0.658377	0.0443071	0.0171047	0.00411501	1.78343	0.688493	0.165636
0.6708	0.0467962	0.018886	0.00471307	1.88363	0.760194	0.189709
0.683222	0.0490306	0.0206906	0.00535488	1.97356	0.832831	0.215543
0.695644	0.0509838	0.0225008	0.0060381	2.05218	0.905693	0.243044
0.708066	0.0526359	0.0242989	0.00675978	2.11868	0.978071	0.272093
0.720489	0.0539738	0.0260676	0.00751643	2.17253	1.04926	0.302549
0.732911	0.0549904	0.0277902	0.00830406	2.21345	1.1186	0.334252
0.745333	0.0556848	0.0294507	0.00911827	2.24141	1.18544	0.367025
0.757755	0.0560618	0.0310344	0.00995431	2.25658	1.24919	0.400677
0.770177	0.056131	0.032528	0.0108072	2.25936	1.30931	0.435006
0.7826	0.0559061	0.0339197	0.0116716	2.25031	1.36533	0.469802
0.795022	0.0554048	0.0351993	0.0125423	2.23013	1.41683	0.50485
0.807444	0.0546473	0.0363582	0.013414	2.19964	1.46348	0.539934
0.819866	0.0536562	0.0373896	0.0142811	2.15975	1.50499	0.574839
0.832288	0.0524555	0.0382885	0.0151386	2.11142	1.54118	0.609355
0.844711	0.0510703	0.0390515	0.0159814	2.05566	1.57189	0.643276
0.857133	0.0495258	0.0396769	0.0168044	1.99349	1.59706	0.676407
0.869555	0.047847	0.0401643	0.0176033	1.92592	1.61668	0.708561
0.881977	0.0460586	0.040515	0.0183736	1.85394	1.63079	0.739566
0.8944	0.0441841	0.0407314	0.0191113	1.77848	1.63951	0.769261
0.906822	0.0422458	0.0408172	0.0198129	1.70046	1.64296	0.797502
0.919244	0.0402647	0.040777	0.0204751	1.62072	1.64134	0.824158
0.931666	0.03826	0.0406164	0.0210952	1.54003	1.63488	0.849116
0.944088	0.0362491	0.0403417	0.0216706	1.45909	1.62382	0.872278
0.956511	0.0342479	0.0399596	0.0221994	1.37854	1.60844	0.893563
0.968933	0.0322703	0.0394777	0.02268	1.29893	1.58904	0.912906
0.981355	0.0303285	0.0389036	0.023111	1.22077	1.56593	0.930258
0.993777	0.0284327	0.0382452	0.0234918	1.14446	1.53943	0.945585
1.0062	0.0265919	0.0375106	0.0238218	1.07037	1.50986	0.958867
1.01862	0.0248131	0.0367078	0.0241009	0.998769	1.47755	0.970101
1.03104	0.0231022	0.0358449	0.0243293	0.9299	1.44282	0.979295
1.04347	0.0214634	0.0349297	0.0245075	0.863936	1.40598	0.986467
1.05589	0.0198999	0.0339699	0.0246363	0.801005	1.36734	0.991652
1.06831	0.0184139	0.0329728	0.0247167	0.74119	1.32721	0.994889
1.08073	0.0170063	0.0319456	0.0247501	0.684533	1.28586	0.996231
1.09316	0.0156775	0.030895	0.0247378	0.631044	1.24357	0.995737
1.10558	0.0144268	0.0298272	0.0246816	0.580701	1.2006	0.993474
1.118	0.0132531	0.0287483	0.0245832	0.533459	1.15717	0.989515
1.13042	0.0121547	0.0276638	0.0244446	0.489248	1.11351	0.983937
1.14284	0.0111296	0.0265787	0.0242679	0.447984	1.06984	0.976823
1.15527	0.0101751	0.0254977	0.0240551	0.409565	1.02633	0.968259
1.16769	0.0092886	0.0244251	0.0238085	0.373882	0.983152	0.958333
1.18011	0.00846706	0.0233647	0.0235303	0.340813	0.940468	0.947135
1.19253	0.00770738	0.0223199	0.0232228	0.310235	0.898412	0.934757
1.20495	0.00700636	0.0212937	0.0228882	0.282018	0.857106	0.921289
1.21738	0.00636075	0.0202887	0.0225288	0.256031	0.816655	0.906822
1.2298	0.00576729	0.0193073	0.0221469	0.232143	0.777151	0.891448
1.24222	0.00522277	0.0183514	0.0217446	0.210225	0.738673	0.875255
1.25464	0.00472402	0.0174225	0.0213241	0.19015	0.701285	0.85833
1.26707	0.00426796	0.0165221	0.0208875	0.171793	0.665041	0.840758
1.27949	0.00385161	0.0156511	0.020437	0.155034	0.629982	0.822621
1.29191	0.00347209	0.0148103	0.0199743	0.139758	0.59614	0.804
1.30433	0.00312667	0.0140003	0.0195016	0.125854	0.563537	0.78497
1.31675	0.00281273	0.0132215	0.0190205	0.113217	0.532186	0.765605
1.32918	0.0025278	0.0124739	0.0185328	0.101748	0.502094	0.745974
1.3416	0.00226954	0.0117575	0.0180401	0.0913528	0.473258	0.726145
1.35402	0.00203576	0.0110721	0.0175441	0.0819426	0.445672	0.70618
1.36644	0.00182439	0.0104175	0.0170462	0.0734348	0.419322	0.686137
1.37887	0.00163353	0.00979316	0.0165477	0.0657521	0.394191	0.666073
1.39129	0.00146137	0.00919852	0.01605	0.0588226	0.370256	0.646038
1.40371	0.00130627	0.00863296	0.0155542	0.0525793	0.347491	0.626082
1.41613	0.00116667	0.00809577	0.0150614	0.0469605	0.325868	0.606248
1.42855	0.00104117	0.00758616	0.0145728	0.041909	0.305356	0.586577
1.44098	0.00092846	0.00710331	0.0140891	0.0373721	0.28592	0.567108
1.4534	0.000827328	0.00664636	0.0136112	0.0333013	0.267527	0.547874
1.46582	0.000736675	0.00621439	0.01314	0.0296524	0.250139	0.528905
1.47824	0.00065549	0.00580648	0.012676	0.0263845	0.233721	0.510231
1.49067	0.000582848	0.00542171	0.01222	0.0234606	0.218233	0.491876
1.50309	0.000517908	0.00505912	0.0117725	0.0208467	0.203638	0.473861
1.51551	0.000459902	0.00471777	0.0113339	0.0185118	0.189898	0.456207
1.52793	0.000408132	0.00439672	0.0109046	0.016428	0.176975	0.43893
1.54035	0.000361964	0.00409504	0.0104851	0.0145697	0.164832	0.422043
1.55278	0.000320824	0.00381181	0.0100756	0.0129137	0.153432	0.40556
1.5652	0.000284192	0.00354613	0.00967636	0.0114392	0.142738	0.38949
1.57762	0.000251597	0.00329712	0.00928757	0.0101272	0.132714	0.37384
1.59004	0.000222615	0.00306391	0.00890937	0.00896062	0.123328	0.358617
1.60247	0.000196864	0.00284568	0.00854189	0.00792409	0.114543	0.343825
1.61489	0.000173998	0.00264162	0.00818516	0.0070037	0.10633	0.329466
1.62731	0.000153708	0.00245095	0.00783924	0.00618699	0.0986548	0.315542
1.63973	0.000135714	0.00227291	0.0075041	0.00546272	0.0914885	0.302052
1.65215	0.000119768	0.00210679	0.0071797	0.00482084	0.0848017	0.288995
1.66458	0.000105643	0.00195188	0.00686599	0.00425232	0.0785665	0.276367
1.677	9.31405e-05	0.00180753	0.00656286	0.00374906	0.0727562	0.264166
1.68942	8.20793e-05	0.00167311	0.00627021	0.00330383	0.0673453	0.252386
1.70184	7.2299e-05	0.00154799	0.00598789	0.00291015	0.0623093	0.241022
1.71427	6.36559e-05	0.00143162	0.00571575	0.00256226	0.0576252	0.230068
1.72669	5.60218e-05	0.00132344	0.00545362	0.00225497	0.0532708	0.219517
1.73911	4.92825e-05	0.00122294	0.0052013	0.0019837	0.0492252	0.209361
1.75153	4.3336e-05	0.00112961	0.00495861	0.00174434	0.0454686	0.199592
1.76395	3.80916e-05	0.00104299	0.00472534	0.00153325	0.0419822	0.190203
1.77638	3.34687e-05	0.000962651	0.00450125	0.00134717	0.0387483	0.181183
1.7888	2.93954e-05	0.000888164	0.00428614	0.00118321	0.0357501	0.172524
1.80122	2.58082e-05	0.000819141	0.00407977	0.00103882	0.0329718	0.164217
1.81364	2.26503e-05	0.00075521	0.00388189	0.000911714	0.0303985	0.156253
1.82607	1.98717e-05	0.000696025	0.00369228	0.000799869	0.0280162	0.14862
1.83849	1.74278e-05	0.000641258	0.00351069	0.000701497	0.0258117	0.141311
1.85091	1.52791e-05	0.000590602	0.00333687	0.000615011	0.0237727	0.134315
1.86333	1.33909e-05	0.000543769	0.00317059	0.000539005	0.0218876	0.127621
1.87575	1.17321e-05	0.000500488	0.00301159	0.000472236	0.0201455	0.121221
1.88818	1.02754e-05	0.000460507	0.00285963	0.000413603	0.0185362	0.115105
1.9006	8.99678e-06	0.00042359	0.00271448	0.000362135	0.0170502	0.109262
1.91302	7.8748e-06	0.000389514	0.0025759	0.000316974	0.0156786	0.103684
1.92544	6.89064e-06	0.000358074	0.00244364	0.00027736	0.0144131	0.0983606
1.93787	6.02768e-06	0.000329076	0.00231748	0.000242624	0.0132458	0.0932826
1.95029	5.27125e-06	0.00030234	0.0021972	0.000212177	0.0121697	0.0884409
1.96271	4.60843e-06	0.0002777	0.00208256	0.000185497	0.0111779	0.0838264
1.97513	4.02782e-06	0.000254998	0.00197335	0.000162127	0.0102641	0.0794304
1.98755	3.5194e-06	0.00023409	0.00186935	0.000141662	0.00942251	0.0752442
1.99998	3.07432e-06	0.00021484	0.00177035	0.000123747	0.00864766	0.0712595
2.0124	2.68483e-06	0.000197122	0.00167615	0.000108069	0.00793449	0.0674679
2.02482	2.34407e-06	0.00018082	0.00158656	9.43527e-05	0.00727831	0.0638615
2.03724	2.04604e-06	0.000165826	0.00150137	8.23566e-05	0.00667475	0.0604325
2.04967	1.78546e-06	0.000152038	0.0014204	7.18678e-05	0.00611977	0.0571734
2.06209	1.55769e-06	0.000139363	0.00134347	6.26996e-05	0.0056096	0.0540769
2.07451	1.35865e-06	0.000127716	0.0012704	5.46878e-05	0.00514077	0.0511358
2.08693	1.18476e-06	0.000117015	0.00120103	4.76887e-05	0.00471005	0.0483433
2.09935	1.03289e-06	0.000107187	0.00113518	4.15757e-05	0.00431445	0.0456928
2.11178	9.0029e-07	9.81628e-05	0.0010727	3.62382e-05	0.00395122	0.0431778
2.1242	7.84536e-07	8.98791e-05	0.00101343	3.15789e-05	0.00361778	0.0407922
2.13662	6.83516e-07	8.22771e-05	0.00095723	2.75126e-05	0.00331179	0.0385301
2.14904	5.95377e-07	7.53025e-05	0.000903953	2.39649e-05	0.00303105	0.0363856
2.16147	5.18495e-07	6.89051e-05	0.000853462	2.08703e-05	0.00277354	0.0343533
2.17389	4.51448e-07	6.30387e-05	0.000805626	1.81715e-05	0.00253741	0.0324278
2.18631	3.92991e-07	5.76604e-05	0.000760318	1.58186e-05	0.00232093	0.030604
2.19873	3.42037e-07	5.27308e-05	0.000717415	1.37675e-05	0.0021225	0.0288771
2.21115	2.97631e-07	4.82137e-05	0.000676802	1.19801e-05	0.00194068	0.0272424
2.22358	2.58941e-07	4.40753e-05	0.000638365	1.04228e-05	0.0017741	0.0256953
2.236	2.25238e-07	4.02848e-05	0.000601999	9.0662e-06	0.00162153	0.0242315
2.24842	1.95886e-07	3.68137e-05	0.0005676	7.88472e-06	0.00148181	0.0228468
2.26084	1.70328e-07	3.36358e-05	0.000535069	6.85597e-06	0.0013539	0.0215374
2.27327	1.48078e-07	3.07269e-05	0.000504314	5.96039e-06	0.00123681	0.0202995
2.28569	1.28713e-07	2.80649e-05	0.000475243	5.18089e-06	0.00112966	0.0191293
2.29811	1.1186e-07	2.56292e-05	0.000447771	4.50257e-06	0.00103162	0.0180235
2.31053	9.71983e-08	2.34011e-05	0.000421816	3.91239e-06	0.000941934	0.0169788
2.32295	8.44441e-08	2.13633e-05	0.0003973	3.39901e-06	0.000859908	0.015992
2.33538	7.33515e-08	1.94998e-05	0.000374147	2.95252e-06	0.000784901	0.0150601
2.3478	6.37059e-08	1.77962e-05	0.000352288	2.56427e-06	0.000716326	0.0141802
2.36022	5.532e-08	1.62389e-05	0.000331654	2.22672e-06	0.000653642	0.0133496
2.37264	4.80306e-08	1.48157e-05	0.00031218	1.93331e-06	0.000596355	0.0125657
2.38507	4.16954e-08	1.35152e-05	0.000293804	1.67831e-06	0.000544009	0.0118261
2.39749	3.61903e-08	1.23271e-05	0.00027647	1.45672e-06	0.000496185	0.0111284
2.40991	3.14075e-08	1.12418e-05	0.000260119	1.26421e-06	0.000452502	0.0104702
2.42233	2.72529e-08	1.02507e-05	0.000244701	1.09697e-06	0.000412606	0.0098496
2.43475	2.36445e-08	9.34562e-06	0.000230163	9.5173e-07	0.000376177	0.00926445
2.44718	2.0511e-08	8.51933e-06	0.000216459	8.25601e-07	0.000342917	0.00871285
2.4596	1.77903e-08	7.76507e-06	0.000203543	7.1609e-07	0.000312557	0.00819296
2.47202	1.54285e-08	7.07666e-06	0.000191372	6.21021e-07	0.000284847	0.00770305
2.48444	1.33784e-08	6.44845e-06	0.000179905	5.38502e-07	0.000259561	0.00724148
2.49687	1.15992e-08	5.87527e-06	0.000169103	4.66887e-07	0.000236489	0.00680668
2.50929	1.00553e-08	5.35237e-06	0.000158929	4.04744e-07	0.000215442	0.00639716
2.52171	8.71587e-09	4.87541e-06	0.000149348	3.50828e-07	0.000196243	0.00601152
2.53413	7.55389e-09	4.44042e-06	0.000140328	3.04057e-07	0.000178734	0.00564843
2.54655	6.54603e-09	4.04377e-06	0.000131836	2.63488e-07	0.000162768	0.00530661
2.55898	5.67195e-09	3.68211e-06	0.000123843	2.28305e-07	0.000148211	0.00498488
2.5714	4.91401e-09	3.35242e-06	0.000116321	1.97797e-07	0.00013494	0.00468211
2.58382	4.25685e-09	3.0519e-06	0.000109243	1.71345e-07	0.000122844	0.00439721
2.59624	3.68716e-09	2.77801e-06	0.000102584	1.48414e-07	0.00011182	0.00412917
2.60867	3.19335e-09	2.52843e-06	9.63198e-05	1.28538e-07	0.000101774	0.00387703
2.62109	2.76536e-09	2.30102e-06	9.04283e-05	1.1131e-07	9.262e-05	0.00363989
2.63351	2.39448e-09	2.09385e-06	8.48878e-05	9.63816e-08	8.42808e-05	0.00341687
2.64593	2.07311e-09	1.90512e-06	7.96781e-05	8.34461e-08	7.66844e-05	0.00320718
2.65835	1.79468e-09	1.73324e-06	7.47803e-05	7.2239e-08	6.97656e-05	0.00301003
2.67078	1.55349e-09	1.5767e-06	7.01762e-05	6.25306e-08	6.34646e-05	0.00282471
2.6832	1.34457e-09	1.43415e-06	6.58488e-05	5.41213e-08	5.77269e-05	0.00265052
2.69562	1.16363e-09	1.30437e-06	6.1782e-05	4.68382e-08	5.25029e-05	0.00248683
2.70804	1.00694e-09	1.18621e-06	5.79606e-05	4.05311e-08	4.77469e-05	0.00233301
2.72047	8.71267e-10	1.07866e-06	5.43702e-05	3.50699e-08	4.34177e-05	0.00218849
2.73289	7.53799e-10	9.80763e-07	5.09973e-05	3.03417e-08	3.94773e-05	0.00205272
2.74531	6.52106e-10	8.91671e-07	4.7829e-05	2.62484e-08	3.58912e-05	0.0019252
2.75773	5.6408e-10	8.10599e-07	4.48534e-05	2.27051e-08	3.26279e-05	0.00180542
2.77015	4.87891e-10	7.36832e-07	4.2059e-05	1.96384e-08	2.96587e-05	0.00169295
2.78258	4.21954e-10	6.69719e-07	3.94352e-05	1.69843e-08	2.69573e-05	0.00158733
2.795	3.64896e-10	6.08666e-07	3.69717e-05	1.46877e-08	2.44998e-05	0.00148817
2.80742	3.15525e-10	5.53132e-07	3.4659e-05	1.27004e-08	2.22645e-05	0.00139508
2.81984	2.72811e-10	5.02622e-07	3.24881e-05	1.09811e-08	2.02314e-05	0.0013077
2.83227	2.35859e-10	4.56687e-07	3.04506e-05	9.49371e-09	1.83824e-05	0.00122569
2.84469	2.03895e-10	4.14916e-07	2.85385e-05	8.2071e-09	1.6701e-05	0.00114872
2.85711	1.76248e-10	3.76935e-07	2.67442e-05	7.09426e-09	1.51723e-05	0.0010765
2.86953	1.52337e-10	3.42403e-07	2.50607e-05	6.13181e-09	1.37823e-05	0.00100874
2.88195	1.31659e-10	3.11011e-07	2.34813e-05	5.29951e-09	1.25187e-05	0.000945159
2.89438	1.1378e-10	2.82475e-07	2.19996e-05	4.57981e-09	1.13701e-05	0.00088552
2.9068	9.83201e-11	2.56538e-07	2.06098e-05	3.95755e-09	1.03261e-05	0.000829579
2.91922	8.49545e-11	2.32965e-07	1.93063e-05	3.41956e-09	9.37723e-06	0.000777111
2.93164	7.34003e-11	2.11543e-07	1.80839e-05	2.95448e-09	8.51494e-06	0.000727906
2.94407	6.34127e-11	1.92076e-07	1.69376e-05	2.55247e-09	7.73137e-06	0.000681765
2.95649	5.47801e-11	1.74388e-07	1.58627e-05	2.20499e-09	7.01941e-06	0.000638502
2.96891	4.73192e-11	1.58318e-07	1.4855e-05	1.90468e-09	6.37256e-06	0.00059794
2.98133	4.08715e-11	1.43719e-07	1.39103e-05	1.64515e-09	5.78491e-06	0.000559914
2.99375	3.52999e-11	1.30457e-07	1.30248e-05	1.42088e-09	5.2511e-06	0.00052427
3.00618	3.04856e-11	1.1841e-07	1.21948e-05	1.2271e-09	4.76622e-06	0.00049086
3.0186	2.63261e-11	1.07469e-07	1.14168e-05	1.05967e-09	4.32582e-06	0.000459547
3.03102	2.27326e-11	9.75328e-08	1.06878e-05	9.15026e-10	3.92586e-06	0.000430202
3.04344	1.96283e-11	8.85092e-08	1.00047e-05	7.90072e-10	3.56264e-06	0.000402704
3.05587	1.69468e-11	8.03153e-08	9.36456e-06	6.82136e-10	3.23282e-06	0.000376939
3.06829	1.46306e-11	7.28753e-08	8.76483e-06	5.88907e-10	2.93335e-06	0.000352799
3.08071	1.26302e-11	6.61205e-08	8.20299e-06	5.08387e-10	2.66146e-06	0.000330184
3.09313	1.09026e-11	5.9988e-08	7.67666e-06	4.38849e-10	2.41462e-06	0.000308998
3.10555	9.41074e-12	5.4421e-08	7.18366e-06	3.78798e-10	2.19054e-06	0.000289154
3.11798	8.12251e-12	4.93677e-08	6.7219e-06	3.26944e-10	1.98713e-06	0.000270568
3.1304	7.01019e-12	4.47809e-08	6.28944e-06	2.82172e-10	1.80251e-06	0.00025316
3.14282	6.04983e-12	4.0618e-08	5.88444e-06	2.43516e-10	1.63494e-06	0.000236859
3.15524	5.22072e-12	3.68399e-08	5.5052e-06	2.10143e-10	1.48287e-06	0.000221593
3.16767	4.50497e-12	3.34114e-08	5.15009e-06	1.81333e-10	1.34486e-06	0.0002073
3.18009	3.88713e-12	3.03002e-08	4.81761e-06	1.56463e-10	1.21963e-06	0.000193917
3.19251	3.35383e-12	2.74772e-08	4.50634e-06	1.34997e-10	1.106e-06	0.000181388
3.20493	2.89353e-12	2.49159e-08	4.21494e-06	1.1647e-10	1.00291e-06	0.000169658
3.21735	2.49627e-12	2.25921e-08	3.94216e-06	1.00479e-10	9.09369e-07	0.000158679
3.22978	2.15343e-12	2.04839e-08	3.68684e-06	8.66793e-11	8.24513e-07	0.000148401
3.2422	1.85758e-12	1.85715e-08	3.44786e-06	7.47706e-11	7.47535e-07	0.000138782
3.25462	1.60229e-12	1.68368e-08	3.2242e-06	6.44947e-11	6.7771e-07	0.000129779
3.26704	1.38201e-12	1.52633e-08	3.01489e-06	5.5628e-11	6.14375e-07	0.000121354
3.27946	1.19195e-12	1.38362e-08	2.81902e-06	4.79778e-11	5.56931e-07	0.00011347
3.29189	1.02797e-12	1.25419e-08	2.63574e-06	4.13776e-11	5.04833e-07	0.000106093
3.30431	8.86511e-13	1.13681e-08	2.46425e-06	3.56836e-11	4.57586e-07	9.91902e-05
3.31673	7.64478e-13	1.03037e-08	2.3038e-06	3.07715e-11	4.14741e-07	9.27319e-05
3.32915	6.59211e-13	9.33847e-09	2.1537e-06	2.65343e-11	3.75889e-07	8.66898e-05
3.34158	5.68411e-13	8.46328e-09	2.01327e-06	2.28795e-11	3.40661e-07	8.10375e-05
3.354	4.90095e-13	7.66975e-09	1.88191e-06	1.97271e-11	3.0872e-07	7.575e-05
3.36642	4.22548e-13	6.9503e-09	1.75904e-06	1.70083e-11	2.79761e-07	7.08041e-05
3.37884	3.64294e-13	6.29805e-09	1.64411e-06	1.46635e-11	2.53507e-07	6.61781e-05
3.39126	3.14057e-13	5.70676e-09	1.53662e-06	1.26413e-11	2.29706e-07	6.18514e-05
3.40369	2.70735e-13	5.17075e-09	1.43609e-06	1.08975e-11	2.08131e-07	5.78049e-05
3.41611	2.33378e-13	4.68488e-09	1.34207e-06	9.39387e-12	1.88574e-07	5.40207e-05
3.42853	2.01167e-13	4.24448e-09	1.25416e-06	8.09732e-12	1.70847e-07	5.0482e-05
3.44095	1.73394e-13	3.84532e-09	1.17195e-06	6.97941e-12	1.5478e-07	4.7173e-05
3.45338	1.49449e-13	3.48355e-09	1.09508e-06	6.01558e-12	1.40218e-07	4.4079e-05
3.4658	1.28805e-13	3.15568e-09	1.02321e-06	5.18463e-12	1.27021e-07	4.11861e-05
3.47822	1.11008e-13	2.85855e-09	9.56021e-07	4.46827e-12	1.15061e-07	3.84814e-05
3.49064	9.56662e-14	2.5893e-09	8.93202e-07	3.85072e-12	1.04224e-07	3.59529e-05
3.50306	8.24411e-14	2.34531e-09	8.34476e-07	3.31839e-12	9.44027e-08	3.35891e-05
3.51549	7.10414e-14	2.12423e-09	7.7958e-07	2.85953e-12	8.55038e-08	3.13794e-05
3.52791	6.12154e-14	1.92392e-09	7.28265e-07	2.46402e-12	7.74408e-08	2.93139e-05
3.54033	5.27465e-14	1.74242e-09	6.803e-07	2.12313e-12	7.01354e-08	2.73832e-05
3.55275	4.54474e-14	1.57799e-09	6.3547e-07	1.82933e-12	6.35167e-08	2.55787e-05
3.56518	3.91568e-14	1.42902e-09	5.9357e-07	1.57613e-12	5.75205e-08	2.38922e-05
3.5776	3.37356e-14	1.29407e-09	5.54412e-07	1.35791e-12	5.20884e-08	2.2316e-05
3.59002	2.90639e-14	1.17182e-09	5.17817e-07	1.16987e-12	4.71675e-08	2.0843e-05
3.60244	2.50381e-14	1.06108e-09	4.8362e-07	1.00783e-12	4.271e-08	1.94665e-05
3.61486	2.15692e-14	9.60765e-10	4.51664e-07	8.68197e-13	3.86724e-08	1.81802e-05
3.62729	1.85802e-14	8.69907e-10	4.21804e-07	7.47885e-13	3.50152e-08	1.69783e-05
3.63971	1.60048e-14	7.87613e-10	3.93903e-07	6.44221e-13	3.17027e-08	1.58553e-05
3.65213	1.37859e-14	7.1308e-10	3.67835e-07	5.54907e-13	2.87027e-08	1.4806e-05
3.66455	1.18742e-14	6.45578e-10	3.4348e-07	4.77958e-13	2.59856e-08	1.38257e-05
3.67698	1.02273e-14	5.84446e-10	3.20727e-07	4.11665e-13	2.35249e-08	1.29098e-05
3.6894	8.80846e-15	5.29085e-10	2.9947e-07	3.54555e-13	2.12966e-08	1.20542e-05
3.70182	7.5862e-15	4.78953e-10	2.79612e-07	3.05357e-13	1.92786e-08	1.12549e-05
3.71424	6.53332e-15	4.33556e-10	2.61063e-07	2.62977e-13	1.74514e-08	1.05082e-05
3.72666	5.62638e-15	3.9245e-10	2.43735e-07	2.26471e-13	1.57967e-08	9.81075e-06
3.73909	4.84518e-15	3.55229e-10	2.27551e-07	1.95027e-13	1.42986e-08	9.15929e-06
3.75151	4.17231e-15	3.21529e-10	2.12434e-07	1.67942e-13	1.29421e-08	8.5508e-06
3.76393	3.59277e-15	2.91016e-10	1.98314e-07	1.44615e-13	1.17139e-08	7.98248e-06
3.77635	3.09363e-15	2.63392e-10	1.85128e-07	1.24524e-13	1.06019e-08	7.4517e-06
3.78878	2.66375e-15	2.38382e-10	1.72812e-07	1.0722e-13	9.59526e-09	6.95599e-06
3.8012	2.29353e-15	2.1574e-10	1.61311e-07	9.23184e-14	8.6839e-09	6.49305e-06
3.81362	1.97471e-15	1.95243e-10	1.50571e-07	7.94853e-14	7.85886e-09	6.06073e-06
3.82604	1.70015e-15	1.76688e-10	1.40542e-07	6.84339e-14	7.112e-09	5.65703e-06
3.83846	1.46372e-15	1.59892e-10	1.31176e-07	5.89173e-14	6.43594e-09	5.28006e-06
3.85089	1.26014e-15	1.44689e-10	1.22431e-07	5.07227e-14	5.82397e-09	4.92806e-06
3.86331	1.08484e-15	1.30927e-10	1.14266e-07	4.36665e-14	5.27004e-09	4.59939e-06
3.87573	9.33894e-16	1.18471e-10	1.06642e-07	3.75908e-14	4.76866e-09	4.29251e-06
3.88815	8.0393e-16	1.07197e-10	9.95238e-08	3.23595e-14	4.31486e-09	4.006e-06
3.90058	6.92033e-16	9.69934e-11	9.28782e-08	2.78555e-14	3.90414e-09	3.7385e-06
3.913	5.95694e-16	8.77584e-11	8.66739e-08	2.39777e-14	3.53242e-09	3.48877e-06
3.92542	5.12752e-16	7.94007e-11	8.08818e-08	2.06391e-14	3.19601e-09	3.25563e-06
3.93784	4.41346e-16	7.1837e-11	7.54746e-08	1.77649e-14	2.89156e-09	3.03798e-06
3.95026	3.79874e-16	6.49921e-11	7.04271e-08	1.52906e-14	2.61604e-09	2.83481e-06
3.96269	3.26955e-16	5.87979e-11	6.57153e-08	1.31605e-14	2.36671e-09	2.64515e-06
3.97511	2.81401e-16	5.31926e-11	6.13171e-08	1.13269e-14	2.14109e-09	2.46812e-06
3.98753	2.42187e-16	4.81205e-11	5.72118e-08	9.74844e-15	1.93693e-09	2.30287e-06
3.99995	2.08433e-16	4.3531e-11	5.33799e-08	8.38976e-15	1.75219e-09	2.14863e-06
4.01238	1.79378e-16	3.93782e-11	4.98034e-08	7.22025e-15	1.58504e-09	2.00467e-06
4.0248	1.54369e-16	3.56207e-11	4.64654e-08	6.21362e-15	1.43379e-09	1.87031e-06
4.03722	1.32844e-16	3.2221e-11	4.33499e-08	5.34719e-15	1.29695e-09	1.74491e-06
4.04964	1.14317e-16	2.9145e-11	4.04424e-08	4.60146e-15	1.17313e-09	1.62787e-06
4.06206	9.83721e-17	2.63621e-11	3.77289e-08	3.95964e-15	1.06112e-09	1.51865e-06
4.07449	8.46488e-17	2.38443e-11	3.51967e-08	3.40726e-15	9.59773e-10	1.41672e-06
4.08691	7.28382e-17	2.15665e-11	3.28336e-08	2.93186e-15	8.68088e-10	1.3216e-06
4.09933	6.2674e-17	1.95059e-11	3.06284e-08	2.52273e-15	7.85143e-10	1.23284e-06
4.11175	5.39269e-17	1.76417e-11	2.85706e-08	2.17065e-15	7.10108e-10	1.15002e-06
4.12418	4.63995e-17	1.59553e-11	2.66505e-08	1.86766e-15	6.42229e-10	1.07273e-06
4.1366	3.99219e-17	1.44299e-11	2.48589e-08	1.60692e-15	5.80825e-10	1.00061e-06
4.14902	3.43478e-17	1.30499e-11	2.31871e-08	1.38256e-15	5.25281e-10	9.3332e-07
4.16144	2.95513e-17	1.18017e-11	2.16273e-08	1.18949e-15	4.75039e-10	8.70536e-07
4.17386	2.54241e-17	1.06727e-11	2.0172e-08	1.02336e-15	4.29592e-10	8.11957e-07
4.18629	2.18728e-17	9.65142e-12	1.88142e-08	8.80416e-16	3.88485e-10	7.57302e-07
4.19871	1.88171e-17	8.72771e-12	1.75474e-08	7.57421e-16	3.51305e-10	7.06312e-07
4.21113	1.6188e-17	7.89224e-12	1.63655e-08	6.51594e-16	3.17676e-10	6.5874e-07
4.22355	1.39259e-17	7.1366e-12	1.5263e-08	5.60541e-16	2.8726e-10	6.14359e-07
4.23598	1.19797e-17	6.45318e-12	1.42343e-08	4.82202e-16	2.59751e-10	5.72956e-07
4.2484	1.03052e-17	5.83509e-12	1.32748e-08	4.14802e-16	2.34872e-10	5.34332e-07
4.26082	8.86463e-18	5.27609e-12	1.23797e-08	3.56816e-16	2.12372e-10	4.98301e-07
4.27324	7.62526e-18	4.77055e-12	1.15446e-08	3.0693e-16	1.92023e-10	4.64691e-07
4.28566	6.55904e-18	4.31337e-12	1.07657e-08	2.64012e-16	1.7362e-10	4.33338e-07
4.29809	5.64179e-18	3.89993e-12	1.00392e-08	2.27091e-16	1.56978e-10	4.04093e-07
4.31051	4.85272e-18	3.52604e-12	9.36146e-09	1.9533e-16	1.41929e-10	3.76814e-07
4.32293	4.17393e-18	3.18794e-12	8.72933e-09	1.68007e-16	1.2832e-10	3.5137e-07
4.33535	3.59001e-18	2.88221e-12	8.13972e-09	1.44504e-16	1.16014e-10	3.27637e-07
4.34778	3.08772e-18	2.60575e-12	7.58979e-09	1.24286e-16	1.04886e-10	3.05502e-07
4.3602	2.65566e-18	2.35576e-12	7.07688e-09	1.06895e-16	9.48232e-11	2.84856e-07
4.37262	2.28402e-18	2.12972e-12	6.59851e-09	9.19354e-17	8.57246e-11	2.65601e-07
4.38504	1.96434e-18	1.92533e-12	6.15235e-09	7.90681e-17	7.74977e-11	2.47642e-07
4.39746	1.68938e-18	1.74053e-12	5.73626e-09	6.80003e-17	7.00591e-11	2.30894e-07
4.40989	1.45288e-18	1.57343e-12	5.34821e-09	5.84808e-17	6.33333e-11	2.15274e-07
4.42231	1.24946e-18	1.42236e-12	4.98632e-09	5.0293e-17	5.72522e-11	2.00708e-07
4.43473	1.07451e-18	1.28576e-12	4.64884e-09	4.32508e-17	5.17541e-11	1.87123e-07
4.44715	9.24036e-19	1.16227e-12	4.33411e-09	3.7194e-17	4.67833e-11	1.74455e-07
4.45958	7.94621e-19	1.05062e-12	4.04063e-09	3.19848e-17	4.22891e-11	1.62642e-07
4.472	6.83319e-19	9.49676e-13	3.76695e-09	2.75047e-17	3.8226e-11	1.51626e-07
4.48442	5.87597e-19	8.58419e-13	3.51175e-09	2.36518e-17	3.45528e-11	1.41354e-07
4.49684	5.05276e-19	7.75918e-13	3.27378e-09	2.03382e-17	3.1232e-11	1.31775e-07
4.50926	4.3448e-19	7.01335e-13	3.05189e-09	1.74885e-17	2.82299e-11	1.22844e-07
4.52169	3.73598e-19	6.3391e-13	2.84498e-09	1.50379e-17	2.55159e-11	1.14515e-07
4.53411	3.21241e-19	5.72959e-13	2.65207e-09	1.29305e-17	2.30625e-11	1.0675e-07
4.54653	2.76217e-19	5.1786e-13	2.47219e-09	1.11182e-17	2.08447e-11	9.95097e-08
4.55895	2.375e-19	4.68052e-13	2.30447e-09	9.55977e-18	1.88399e-11	9.27589e-08
4.57138	2.04207e-19	4.23029e-13	2.1481e-09	8.21965e-18	1.70276e-11	8.64646e-08
4.5838	1.75577e-19	3.8233e-13	2.00231e-09	7.06728e-18	1.53894e-11	8.05963e-08
4.59622	1.5096e-19	3.45542e-13	1.86638e-09	6.07637e-18	1.39086e-11	7.5125e-08
4.60864	1.29791e-19	3.12289e-13	1.73966e-09	5.22432e-18	1.25701e-11	7.0024e-08
4.62106	1.1159e-19	2.82232e-13	1.62151e-09	4.49168e-18	1.13603e-11	6.52684e-08
4.63349	9.59394e-20	2.55064e-13	1.51136e-09	3.86172e-18	1.02667e-11	6.08348e-08
4.64591	8.24826e-20	2.30508e-13	1.40868e-09	3.32006e-18	9.27832e-12	5.67016e-08
4.65833	7.09123e-20	2.08313e-13	1.31295e-09	2.85434e-18	8.38494e-12	5.28483e-08
4.67075	6.09641e-20	1.88252e-13	1.22371e-09	2.45391e-18	7.57747e-12	4.92562e-08
4.68318	5.24107e-20	1.70121e-13	1.14051e-09	2.10962e-18	6.84766e-12	4.59076e-08
4.6956	4.50568e-20	1.53734e-13	1.06296e-09	1.81361e-18	6.18806e-12	4.2786e-08
4.70802	3.87341e-20	1.38924e-13	9.90669e-10	1.55911e-18	5.59192e-12	3.98761e-08
4.72044	3.32983e-20	1.25539e-13	9.2328e-10	1.34031e-18	5.05314e-12	3.71635e-08
4.73286	2.86248e-20	1.13441e-13	8.60463e-10	1.1522e-18	4.56621e-12	3.4635e-08
4.74529	2.4607e-20	1.02509e-13	8.01908e-10	9.90472e-19	4.12614e-12	3.22781e-08
4.75771	2.11528e-20	9.26282e-14	7.47327e-10	8.51435e-19	3.72844e-12	3.00812e-08
4.77013	1.81832e-20	8.3699e-14	6.96452e-10	7.31905e-19	3.36902e-12	2.80334e-08
4.78255	1.56303e-20	7.56296e-14	6.49032e-10	6.29147e-19	3.04422e-12	2.61246e-08
4.79498	1.34357e-20	6.83373e-14	6.04832e-10	5.40809e-19	2.75069e-12	2.43455e-08
4.8074	1.1549e-20	6.17473e-14	5.63635e-10	4.64868e-19	2.48543e-12	2.26872e-08
4.81982	9.92719e-21	5.57922e-14	5.25237e-10	3.99586e-19	2.24573e-12	2.11416e-08
4.83224	8.53298e-21	5.04107e-14	4.89448e-10	3.43467e-19	2.02911e-12	1.97011e-08
4.84466	7.33449e-21	4.55477e-14	4.56092e-10	2.95225e-19	1.83337e-12	1.83585e-08
4.85709	6.30425e-21	4.11534e-14	4.25004e-10	2.53756e-19	1.65649e-12	1.71071e-08
4.86951	5.41865e-21	3.71826e-14	3.9603e-10	2.1811e-19	1.49666e-12	1.59409e-08
4.88193	4.6574e-21	3.35945e-14	3.69026e-10	1.87468e-19	1.35223e-12	1.48539e-08
4.89435	4.00305e-21	3.03522e-14	3.4386e-10	1.61129e-19	1.22173e-12	1.38409e-08
4.90678	3.44059e-21	2.74226e-14	3.20406e-10	1.38489e-19	1.10381e-12	1.28969e-08
4.9192	2.95712e-21	2.47755e-14	2.98548e-10	1.19029e-19	9.97254e-13	1.2017e-08
4.93162	2.54156e-21	2.23836e-14	2.78177e-10	1.02302e-19	9.00977e-13	1.11971e-08
4.94404	2.18437e-21	2.02224e-14	2.59194e-10	8.79245e-20	8.13986e-13	1.0433e-08
4.95646	1.87736e-21	1.82697e-14	2.41503e-10	7.55667e-20	7.35385e-13	9.7209e-09
4.96889	1.61348e-21	1.65053e-14	2.25017e-10	6.49451e-20	6.64367e-13	9.05731e-09
4.98131	1.38667e-21	1.49112e-14	2.09654e-10	5.58158e-20	6.00201e-13	8.43892e-09
4.99373	1.19173e-21	1.34709e-14	1.95338e-10	4.79693e-20	5.42226e-13	7.86266e-09
5.00615	1.02419e-21	1.21696e-14	1.81997e-10	4.12253e-20	4.89846e-13	7.32567e-09
5.01858	8.80189e-22	1.09938e-14	1.69565e-10	3.54291e-20	4.42521e-13	6.82527e-09
5.031	7.56427e-22	9.9316e-15	1.57981e-10	3.04474e-20	3.99763e-13	6.35899e-09
5.04342	6.5006e-22	8.9719e-15	1.47186e-10	2.6166e-20	3.61134e-13	5.92449e-09
5.05584	5.58643e-22	8.10484e-15	1.37128e-10	2.24863e-20	3.26233e-13	5.51962e-09
5.06826	4.80078e-22	7.32151e-15	1.27755e-10	1.93239e-20	2.94703e-13	5.14236e-09
5.08069	4.12557e-22	6.61382e-15	1.19022e-10	1.66061e-20	2.66217e-13	4.79084e-09
5.09311	3.54528e-22	5.97447e-15	1.10885e-10	1.42704e-20	2.40482e-13	4.4633e-09
5.10553	3.04659e-22	5.39687e-15	1.03303e-10	1.2263e-20	2.17233e-13	4.15811e-09
5.11795	2.61802e-22	4.87506e-15	9.62381e-11	1.05379e-20	1.96229e-13	3.87374e-09
5.13038	2.24971e-22	4.40366e-15	8.96557e-11	9.05545e-21	1.77255e-13	3.60879e-09
5.1428	1.93319e-22	3.97781e-15	8.35226e-11	7.78143e-21	1.60113e-13	3.36192e-09
5.15522	1.66119e-22	3.5931e-15	7.78082e-11	6.68658e-21	1.44628e-13	3.13191e-09
5.16764	1.42745e-22	3.24557e-15	7.24841e-11	5.74572e-21	1.30639e-13	2.91761e-09
5.18006	1.22658e-22	2.93162e-15	6.75237e-11	4.9372e-21	1.18003e-13	2.71794e-09
5.19249	1.05397e-22	2.64802e-15	6.2902e-11	4.24241e-21	1.06587e-13	2.53191e-09
5.20491	9.05642e-23	2.39183e-15	5.85961e-11	3.64536e-21	9.6275e-14	2.35859e-09
5.21733	7.7818e-23	2.1604e-15	5.45845e-11	3.1323e-21	8.69598e-14	2.19712e-09
5.22975	6.68651e-23	1.95135e-15	5.0847e-11	2.69143e-21	7.85452e-14	2.04668e-09
5.24218	5.74533e-23	1.76252e-15	4.73649e-11	2.31259e-21	7.09442e-14	1.90652e-09
5.2546	4.93657e-23	1.59194e-15	4.41209e-11	1.98705e-21	6.40781e-14	1.77594e-09
5.26702	4.24163e-23	1.43786e-15	4.10987e-11	1.70733e-21	5.78761e-14	1.65429e-09
5.27944	3.64448e-23	1.29868e-15	3.82832e-11	1.46696e-21	5.22738e-14	1.54096e-09
5.29186	3.13137e-23	1.17296e-15	3.56602e-11	1.26043e-21	4.72135e-14	1.43538e-09
5.30429	2.69048e-23	1.0594e-15	3.32166e-11	1.08296e-21	4.26426e-14	1.33702e-09
5.31671	2.31164e-23	9.56829e-16	3.09402e-11	9.30474e-22	3.85139e-14	1.24539e-09
5.32913	1.98613e-23	8.64181e-16	2.88195e-11	7.9945e-22	3.47847e-14	1.16003e-09
5.34155	1.70644e-23	7.80497e-16	2.6844e-11	6.8687e-22	3.14163e-14	1.08051e-09
5.35397	1.46612e-23	7.04911e-16	2.50036e-11	5.90139e-22	2.83738e-14	1.00644e-09
5.3664	1.25964e-23	6.3664e-16	2.32892e-11	5.07026e-22	2.56258e-14	9.37431e-10
5.37882	1.08223e-23	5.74976e-16	2.16922e-11	4.35614e-22	2.31437e-14	8.73148e-10
5.39124	9.29794e-24	5.1928e-16	2.02045e-11	3.74257e-22	2.09019e-14	8.13266e-10
5.40366	7.98824e-24	4.68976e-16	1.88187e-11	3.2154e-22	1.88771e-14	7.57485e-10
5.41609	6.86297e-24	4.23542e-16	1.75278e-11	2.76246e-22	1.70483e-14	7.05523e-10
5.42851	5.89617e-24	3.82506e-16	1.63253e-11	2.3733e-22	1.53965e-14	6.57121e-10
5.44093	5.06551e-24	3.45443e-16	1.52052e-11	2.03895e-22	1.39047e-14	6.12034e-10
5.45335	4.35185e-24	3.11969e-16	1.41618e-11	1.75169e-22	1.25573e-14	5.70036e-10
5.46577	3.7387e-24	2.81737e-16	1.31899e-11	1.50489e-22	1.13404e-14	5.30916e-10
5.4782	3.21191e-24	2.54432e-16	1.22846e-11	1.29285e-22	1.02413e-14	4.94476e-10
5.49062	2.75933e-24	2.29772e-16	1.14414e-11	1.11068e-22	9.24871e-15	4.60534e-10
5.50304	2.3705e-24	2.075e-16	1.06559e-11	9.54165e-23	8.35224e-15	4.28919e-10
5.51546	2.03645e-24	1.87386e-16	9.92432e-12	8.19703e-23	7.54261e-15	3.9947e-10
5.52789	1.74945e-24	1.69221e-16	9.24287e-12	7.04184e-23	6.81141e-15	3.72041e-10
5.54031	1.5029e-24	1.52815e-16	8.60815e-12	6.0494e-23	6.15105e-15	3.46492e-10
5.55273	1.29108e-24	1.37999e-16	8.01695e-12	5.19679e-23	5.55467e-15	3.22695e-10
5.56515	1.1091e-24	1.24618e-16	7.4663e-12	4.46432e-23	5.01608e-15	3.00531e-10
5.57757	9.5277e-25	1.12534e-16	6.95342e-12	3.83506e-23	4.52968e-15	2.79887e-10
5.59	8.18467e-25	1.01621e-16	6.47572e-12	3.29447e-23	4.09042e-15	2.60658e-10
5.60242	7.03091e-25	9.17658e-17	6.0308e-12	2.83006e-23	3.69372e-15	2.42749e-10
5.61484	6.03974e-25	8.28656e-17	5.6164e-12	2.4311e-23	3.33548e-15	2.26069e-10
5.62726	5.18826e-25	7.48282e-17	5.23044e-12	2.08836e-23	3.01196e-15	2.10534e-10
5.63969	4.4568e-25	6.75699e-17	4.87097e-12	1.79393e-23	2.7198e-15	1.96065e-10
5.65211	3.82843e-25	6.10153e-17	4.53617e-12	1.54101e-23	2.45596e-15	1.82588e-10
5.66453	3.28863e-25	5.50961e-17	4.22436e-12	1.32373e-23	2.21771e-15	1.70037e-10
5.67695	2.82492e-25	4.97508e-17	3.93395e-12	1.13708e-23	2.00255e-15	1.58348e-10
5.68937	2.42658e-25	4.49238e-17	3.66348e-12	9.7674e-24	1.80826e-15	1.47461e-10
5.7018	2.0844e-25	4.05648e-17	3.41158e-12	8.39005e-24	1.6328e-15	1.37322e-10
5.71422	1.79046e-25	3.66286e-17	3.17698e-12	7.20688e-24	1.47436e-15	1.27879e-10
5.72664	1.53795e-25	3.30741e-17	2.95849e-12	6.19052e-24	1.33129e-15	1.19084e-10
5.73906	1.32105e-25	2.98644e-17	2.75502e-12	5.31746e-24	1.20209e-15	1.10894e-10
5.75149	1.13473e-25	2.6966e-17	2.56551e-12	4.56749e-24	1.08543e-15	1.03266e-10
5.76391	9.74687e-26	2.43487e-17	2.38903e-12	3.92328e-24	9.80077e-16	9.61625e-11
5.77633	8.37209e-26	2.19854e-17	2.22468e-12	3.3699e-24	8.84947e-16	8.95469e-11
5.78875	7.19117e-26	1.98513e-17	2.07161e-12	2.89456e-24	7.99046e-16	8.33859e-11
5.80117	6.17678e-26	1.79242e-17	1.92907e-12	2.48626e-24	7.21479e-16	7.76482e-11
5.8136	5.30545e-26	1.61841e-17	1.79632e-12	2.13553e-24	6.51438e-16	7.23049e-11
5.82602	4.55701e-26	1.46129e-17	1.6727e-12	1.83427e-24	5.88193e-16	6.73289e-11
5.83844	3.91412e-26	1.31941e-17	1.55757e-12	1.5755e-24	5.31085e-16	6.2695e-11
5.85086	3.36191e-26	1.1913e-17	1.45036e-12	1.35322e-24	4.79519e-16	5.83796e-11
5.86329	2.88759e-26	1.07563e-17	1.35053e-12	1.1623e-24	4.32957e-16	5.43609e-11
5.87571	2.48017e-26	9.71176e-18	1.25755e-12	9.98311e-25	3.90914e-16	5.06186e-11
5.88813	2.13023e-26	8.76863e-18	1.17097e-12	8.57453e-25	3.52952e-16	4.71336e-11
5.90055	1.82965e-26	7.91705e-18	1.09035e-12	7.36464e-25	3.18675e-16	4.38882e-11
5.91297	1.57147e-26	7.14814e-18	1.01527e-12	6.32544e-25	2.87724e-16	4.08661e-11
5.9254	1.34972e-26	6.45386e-18	9.45349e-13	5.43284e-25	2.59779e-16	3.80519e-11
5.93782	1.15925e-26	5.82699e-18	8.80243e-13	4.66618e-25	2.34546e-16	3.54312e-11
5.95024	9.95655e-27	5.26098e-18	8.19616e-13	4.00768e-25	2.11763e-16	3.29909e-11
5.96266	8.55141e-27	4.74992e-18	7.6316e-13	3.44208e-25	1.91192e-16	3.07185e-11
5.97509	7.34454e-27	4.28848e-18	7.10589e-13	2.9563e-25	1.72619e-16	2.86024e-11
5.98751	6.30795e-27	3.87185e-18	6.61635e-13	2.53906e-25	1.55849e-16	2.66319e-11
5.99993	5.41764e-27	3.49568e-18	6.16051e-13	2.18069e-25	1.40707e-16	2.47971e-11
6.01235	4.65296e-27	3.15604e-18	5.73604e-13	1.87289e-25	1.27036e-16	2.30885e-11
6.02477	3.99619e-27	2.84938e-18	5.34079e-13	1.60853e-25	1.14692e-16	2.14976e-11
6.0372	3.43211e-27	2.57251e-18	4.97275e-13	1.38148e-25	1.03548e-16	2.00161e-11
6.04962	2.94763e-27	2.32253e-18	4.63004e-13	1.18647e-25	9.34856e-17	1.86367e-11
6.06204	2.53153e-27	2.09683e-18	4.31093e-13	1.01898e-25	8.44008e-17	1.73522e-11
6.07446	2.17416e-27	1.89305e-18	4.01379e-13	8.75135e-26	7.61985e-17	1.61562e-11
6.08689	1.86722e-27	1.70907e-18	3.73712e-13	7.51589e-26	6.87929e-17	1.50425e-11
6.09931	1.60361e-27	1.54296e-18	3.47949e-13	6.45481e-26	6.21068e-17	1.40055e-11
6.11173	1.37721e-27	1.39299e-18	3.23961e-13	5.54351e-26	5.60703e-17	1.304e-11
6.12415	1.18277e-27	1.25759e-18	3.01626e-13	4.76084e-26	5.06202e-17	1.21409e-11
6.13657	1.01577e-27	1.13535e-18	2.80828e-13	4.08865e-26	4.56996e-17	1.13038e-11
6.149	8.7235e-28	1.02498e-18	2.61464e-13	3.51135e-26	4.12572e-17	1.05244e-11
6.16142	7.49174e-28	9.2534e-19	2.43433e-13	3.01555e-26	3.72464e-17	9.7986e-12
6.17384	6.43388e-28	8.3538e-19	2.26645e-13	2.58974e-26	3.36254e-17	9.12284e-12
6.18626	5.52537e-28	7.54163e-19	2.11014e-13	2.22405e-26	3.03563e-17	8.49365e-12
6.19869	4.74512e-28	6.80839e-19	1.96459e-13	1.90999e-26	2.74049e-17	7.90782e-12
6.21111	4.07503e-28	6.14641e-19	1.82908e-13	1.64027e-26	2.47403e-17	7.36235e-12
6.22353	3.49955e-28	5.54876e-19	1.70291e-13	1.40863e-26	2.23347e-17	6.85448e-12
6.23595	3.00533e-28	5.00921e-19	1.58543e-13	1.2097e-26	2.01629e-17	6.38161e-12
6.24837	2.58089e-28	4.52211e-19	1.47605e-13	1.03885e-26	1.82022e-17	5.94134e-12
6.2608	2.21639e-28	4.08235e-19	1.37421e-13	8.92133e-27	1.64321e-17	5.53141e-12
6.27322	1.90335e-28	3.68534e-19	1.27939e-13	7.66132e-27	1.48341e-17	5.14975e-12
6.28564	1.63452e-28	3.32693e-19	1.19111e-13	6.57923e-27	1.33914e-17	4.7944e-12
6.29806	1.40366e-28	3.00336e-19	1.10891e-13	5.64995e-27	1.2089e-17	4.46354e-12
6.31049	1.20539e-28	2.71125e-19	1.03238e-13	4.85191e-27	1.09132e-17	4.1555e-12
6.32291	1.03513e-28	2.44754e-19	9.6113e-14	4.16657e-27	9.85173e-18	3.86871e-12
6.33533	8.88912e-29	2.20947e-19	8.94792e-14	3.57802e-27	8.89347e-18	3.60169e-12
6.34775	7.63345e-29	1.99454e-19	8.33029e-14	3.07259e-27	8.02837e-18	3.35308e-12
6.36017	6.55513e-29	1.80052e-19	7.75527e-14	2.63855e-27	7.2474e-18	3.12162e-12
6.3726	5.62911e-29	1.62537e-19	7.2199e-14	2.26581e-27	6.54237e-18	2.90613e-12
6.38502	4.83388e-29	1.46725e-19	6.72146e-14	1.94572e-27	5.90591e-18	2.7055e-12
6.39744	4.15098e-29	1.3245e-19	6.25741e-14	1.67084e-27	5.33134e-18	2.51871e-12
6.40986	3.56454e-29	1.19564e-19	5.82537e-14	1.43479e-27	4.81264e-18	2.34481e-12
6.42229	3.06094e-29	1.07931e-19	5.42314e-14	1.23208e-27	4.3444e-18	2.1829e-12
6.43471	2.62848e-29	9.74295e-20	5.04866e-14	1.05801e-27	3.9217e-18	2.03217e-12
6.44713	2.25711e-29	8.79495e-20	4.70002e-14	9.08522e-28	3.54011e-18	1.89184e-12
6.45955	1.9382e-29	7.93916e-20	4.37544e-14	7.80156e-28	3.19564e-18	1.76119e-12
6.47197	1.66434e-29	7.16661e-20	4.07326e-14	6.69924e-28	2.88468e-18	1.63955e-12
6.4844	1.42917e-29	6.46922e-20	3.79193e-14	5.75265e-28	2.60397e-18	1.52631e-12
6.49682	1.22723e-29	5.83967e-20	3.53002e-14	4.93979e-28	2.35056e-18	1.42089e-12
6.50924	1.05381e-29	5.27136e-20	3.28618e-14	4.24177e-28	2.12181e-18	1.32274e-12
6.52166	9.04901e-30	4.75834e-20	3.05918e-14	3.64237e-28	1.91531e-18	1.23137e-12
6.53409	7.77028e-30	4.29524e-20	2.84785e-14	3.12766e-28	1.7289e-18	1.14631e-12
6.54651	6.67222e-30	3.87719e-20	2.6511e-14	2.68568e-28	1.56063e-18	1.06711e-12
6.55893	5.72931e-30	3.49982e-20	2.46794e-14	2.30614e-28	1.40873e-18	9.93387e-13
6.57135	4.91964e-30	3.15916e-20	2.29743e-14	1.98024e-28	1.27162e-18	9.24752e-13
6.58377	4.22437e-30	2.85166e-20	2.13868e-14	1.70038e-28	1.14784e-18	8.60856e-13
6.5962	3.62735e-30	2.57408e-20	1.9909e-14	1.46007e-28	1.03611e-18	8.01371e-13
6.60862	3.1147e-30	2.32351e-20	1.85333e-14	1.25372e-28	9.3525e-19	7.45994e-13
6.62104	2.67448e-30	2.09732e-20	1.72525e-14	1.07652e-28	8.44206e-19	6.94442e-13
6.63346	2.29648e-30	1.89315e-20	1.60602e-14	9.24371e-29	7.62022e-19	6.46449e-13
6.64589	1.9719e-30	1.70884e-20	1.49502e-14	7.93721e-29	6.87837e-19	6.01772e-13
6.65831	1.69318e-30	1.54248e-20	1.39169e-14	6.81534e-29	6.20872e-19	5.6018e-13
6.67073	1.45386e-30	1.3923e-20	1.2955e-14	5.85202e-29	5.60425e-19	5.21461e-13
6.68315	1.24836e-30	1.25674e-20	1.20595e-14	5.02484e-29	5.05861e-19	4.85416e-13
6.69557	1.0719e-30	1.13438e-20	1.12259e-14	4.31457e-29	4.56608e-19	4.51861e-13
6.708	9.2038e-31	1.02393e-20	1.04499e-14	3.70468e-29	4.12149e-19	4.20625e-13
6.72042	7.90277e-31	9.24229e-21	9.72745e-15	3.181e-29	3.72017e-19	3.91546e-13
6.73284	6.78563e-31	8.34234e-21	9.05495e-15	2.73133e-29	3.35793e-19	3.64477e-13
6.74526	5.82639e-31	7.52999e-21	8.4289e-15	2.34522e-29	3.03095e-19	3.39277e-13
6.75769	5.00273e-31	6.79673e-21	7.84612e-15	2.01368e-29	2.73579e-19	3.15819e-13
6.77011	4.2955e-31	6.13485e-21	7.3036e-15	1.72901e-29	2.46938e-19	2.93982e-13
6.78253	3.68824e-31	5.53741e-21	6.79858e-15	1.48458e-29	2.2289e-19	2.73654e-13
6.79495	3.16681e-31	4.99813e-21	6.32846e-15	1.27469e-29	2.01183e-19	2.54731e-13
6.80737	2.7191e-31	4.51137e-21	5.89082e-15	1.09448e-29	1.8159e-19	2.37115e-13
6.8198	2.33467e-31	4.07199e-21	5.48343e-15	9.39743e-30	1.63904e-19	2.20717e-13
6.83222	2.00459e-31	3.6754e-21	5.1042e-15	8.06879e-30	1.47941e-19	2.05453e-13
6.84464	1.72117e-31	3.31742e-21	4.75119e-15	6.92798e-30	1.33532e-19	1.91243e-13
6.85706	1.47781e-31	2.9943e-21	4.42257e-15	5.94845e-30	1.20526e-19	1.78016e-13
6.86949	1.26886e-31	2.70265e-21	4.11667e-15	5.10739e-30	1.08786e-19	1.65703e-13
6.88191	1.08946e-31	2.43939e-21	3.83192e-15	4.38524e-30	9.81897e-20	1.54241e-13
6.89433	9.35411e-32	2.20178e-21	3.56685e-15	3.76518e-30	8.86252e-20	1.43572e-13
6.90675	8.03145e-32	1.9873e-21	3.32011e-15	3.23279e-30	7.99921e-20	1.3364e-13
6.91917	6.89579e-32	1.79371e-21	3.09043e-15	2.77567e-30	7.21998e-20	1.24395e-13
6.9316	5.9207e-32	1.61897e-21	2.87663e-15	2.38318e-30	6.51664e-20	1.15789e-13
6.94402	5.08348e-32	1.46126e-21	2.67761e-15	2.04618e-30	5.8818e-20	1.07778e-13
6.95644	4.36463e-32	1.3189e-21	2.49235e-15	1.75684e-30	5.30879e-20	1.00321e-13
6.96886	3.74742e-32	1.19041e-21	2.31991e-15	1.5084e-30	4.79159e-20	9.33801e-14
6.98129	3.21748e-32	1.07443e-21	2.15939e-15	1.29509e-30	4.32477e-20	8.69189e-14
6.99371	2.76248e-32	9.69752e-22	2.00997e-15	1.11194e-30	3.90341e-20	8.09045e-14
7.00613	2.37181e-32	8.75269e-22	1.87088e-15	9.54695e-31	3.5231e-20	7.53061e-14
7.01855	2.03639e-32	7.89989e-22	1.74142e-15	8.19681e-31	3.17984e-20	7.00949e-14
7.03097	1.7484e-32	7.13017e-22	1.62091e-15	7.03759e-31	2.87001e-20	6.52441e-14
7.0434	1.50113e-32	6.43542e-22	1.50873e-15	6.0423e-31	2.59036e-20	6.07289e-14
7.05582	1.28883e-32	5.80836e-22	1.40431e-15	5.18775e-31	2.33796e-20	5.65259e-14
7.06824	1.10655e-32	5.24238e-22	1.30712e-15	4.45404e-31	2.11015e-20	5.26138e-14
7.08066	9.50047e-33	4.73154e-22	1.21665e-15	3.8241e-31	1.90452e-20	4.89722e-14
7.09309	8.15678e-33	4.27047e-22	1.13244e-15	3.28324e-31	1.71894e-20	4.55826e-14
7.10551	7.00311e-33	3.85432e-22	1.05405e-15	2.81887e-31	1.55143e-20	4.24274e-14
7.11793	6.01259e-33	3.47871e-22	9.81093e-16	2.42017e-31	1.40024e-20	3.94906e-14
7.13035	5.16216e-33	3.1397e-22	9.13179e-16	2.07786e-31	1.26378e-20	3.6757e-14
7.14277	4.43201e-33	2.83372e-22	8.49964e-16	1.78396e-31	1.14062e-20	3.42125e-14
7.1552	3.80512e-33	2.55756e-22	7.91123e-16	1.53162e-31	1.02946e-20	3.1844e-14
7.16762	3.26689e-33	2.3083e-22	7.36354e-16	1.31498e-31	9.29129e-21	2.96395e-14
7.18004	2.80479e-33	2.08333e-22	6.85374e-16	1.12898e-31	8.38575e-21	2.75875e-14
7.19246	2.40805e-33	1.88028e-22	6.37923e-16	9.69279e-32	7.56844e-21	2.56775e-14
7.20489	2.06742e-33	1.69702e-22	5.93755e-16	8.32171e-32	6.83078e-21	2.38996e-14
7.21731	1.77497e-33	1.53161e-22	5.52644e-16	7.14455e-32	6.165e-21	2.22448e-14
7.22973	1.52389e-33	1.38233e-22	5.14379e-16	6.13389e-32	5.5641e-21	2.07046e-14
7.24215	1.30832e-33	1.24759e-22	4.78761e-16	5.26619e-32	5.02176e-21	1.92709e-14
7.25457	1.12324e-33	1.12598e-22	4.45609e-16	4.52122e-32	4.53227e-21	1.79365e-14
7.267	9.6434e-34	1.01623e-22	4.14752e-16	3.88163e-32	4.09049e-21	1.66944e-14
7.27942	8.27918e-34	9.17169e-23	3.8603e-16	3.33251e-32	3.69176e-21	1.55384e-14
7.29184	7.10794e-34	8.27764e-23	3.59297e-16	2.86106e-32	3.33189e-21	1.44623e-14
7.30426	6.10238e-34	7.47072e-23	3.34414e-16	2.45631e-32	3.00709e-21	1.34607e-14
7.31669	5.23906e-34	6.74245e-23	3.11254e-16	2.10881e-32	2.71395e-21	1.25285e-14
7.32911	4.49787e-34	6.08516e-23	2.89697e-16	1.81047e-32	2.44938e-21	1.16608e-14
7.34153	3.86153e-34	5.49194e-23	2.69632e-16	1.55433e-32	2.2106e-21	1.08531e-14
7.35395	3.31521e-34	4.95654e-23	2.50957e-16	1.33443e-32	1.99509e-21	1.01014e-14
7.36637	2.84617e-34	4.47332e-23	2.33574e-16	1.14563e-32	1.80059e-21	9.40175e-15
7.3788	2.44349e-34	4.03721e-23	2.17395e-16	9.83545e-33	1.62504e-21	8.75052e-15
7.39122	2.09778e-34	3.6436e-23	2.02337e-16	8.44389e-33	1.46661e-21	8.14438e-15
7.40364	1.80097e-34	3.28836e-23	1.88321e-16	7.2492e-33	1.32362e-21	7.58021e-15
7.41606	1.54616e-34	2.96776e-23	1.75275e-16	6.22353e-33	1.19457e-21	7.05511e-15
7.42848	1.32739e-34	2.6784e-23	1.63133e-16	5.34297e-33	1.0781e-21	6.56637e-15
7.44091	1.13958e-34	2.41725e-23	1.51832e-16	4.58699e-33	9.72984e-22	6.11148e-15
7.45333	9.78336e-35	2.18156e-23	1.41313e-16	3.93796e-33	8.78115e-22	5.68808e-15
7.46575	8.39907e-35	1.96885e-23	1.31523e-16	3.38076e-33	7.92495e-22	5.29401e-15
7.47817	7.21063e-35	1.77687e-23	1.22411e-16	2.9024e-33	7.15221e-22	4.92723e-15
7.4906	6.19034e-35	1.60361e-23	1.13929e-16	2.49171e-33	6.45481e-22	4.58585e-15
7.50302	5.31441e-35	1.44725e-23	1.06036e-16	2.13914e-33	5.82541e-22	4.26811e-15
7.51544	4.56241e-35	1.30612e-23	9.86887e-17	1.83645e-33	5.25736e-22	3.97238e-15
7.52786	3.91682e-35	1.17876e-23	9.18506e-17	1.57658e-33	4.7447e-22	3.69714e-15
7.54028	3.36257e-35	1.06381e-23	8.54861e-17	1.35349e-33	4.28202e-22	3.44096e-15
7.55271	2.88674e-35	9.60073e-24	7.95625e-17	1.16196e-33	3.86445e-22	3.20252e-15
7.56513	2.47825e-35	8.66449e-24	7.40492e-17	9.97535e-34	3.4876e-22	2.9806e-15
7.57755	2.12755e-35	7.81953e-24	6.89178e-17	8.56375e-34	3.14749e-22	2.77405e-15
7.58997	1.82648e-35	7.05696e-24	6.41419e-17	7.35188e-34	2.84054e-22	2.58182e-15
7.6024	1.56801e-35	6.36875e-24	5.96968e-17	6.31149e-34	2.56353e-22	2.4029e-15
7.61482	1.34611e-35	5.74764e-24	5.55597e-17	5.41833e-34	2.31352e-22	2.23637e-15
7.62724	1.15562e-35	5.1871e-24	5.17092e-17	4.65155e-34	2.08789e-22	2.08138e-15
7.63966	9.92076e-36	4.68121e-24	4.81254e-17	3.99327e-34	1.88427e-22	1.93713e-15
7.65208	8.51678e-36	4.22466e-24	4.479e-17	3.42815e-34	1.7005e-22	1.80287e-15
7.66451	7.31148e-36	3.81263e-24	4.16856e-17	2.94299e-34	1.53465e-22	1.67792e-15
7.67693	6.27674e-36	3.44077e-24	3.87964e-17	2.52649e-34	1.38497e-22	1.56162e-15
7.68935	5.38843e-36	3.10518e-24	3.61073e-17	2.16893e-34	1.24989e-22	1.45338e-15
7.70177	4.62583e-36	2.80232e-24	3.36046e-17	1.86198e-34	1.12798e-22	1.35264e-15
7.7142	3.97116e-36	2.52899e-24	3.12752e-17	1.59846e-34	1.01796e-22	1.25888e-15
7.72662	3.40912e-36	2.28232e-24	2.91073e-17	1.37223e-34	9.18672e-23	1.17162e-15
7.73904	2.92663e-36	2.05971e-24	2.70896e-17	1.17802e-34	8.29066e-23	1.0904e-15
7.75146	2.51242e-36	1.8588e-24	2.52118e-17	1.01129e-34	7.48198e-23	1.01482e-15
7.76388	2.15683e-36	1.67749e-24	2.34641e-17	8.68161e-35	6.75217e-23	9.44467e-16
7.77631	1.85157e-36	1.51386e-24	2.18374e-17	7.45287e-35	6.09355e-23	8.78993e-16
7.78873	1.58951e-36	1.36619e-24	2.03236e-17	6.39802e-35	5.49915e-23	8.18057e-16
7.80115	1.36453e-36	1.23293e-24	1.89146e-17	5.49247e-35	4.96273e-23	7.61344e-16
7.81357	1.1714e-36	1.11266e-24	1.76033e-17	4.71507e-35	4.47863e-23	7.08562e-16
7.826	1.0056e-36	1.00412e-24	1.63829e-17	4.0477e-35	4.04175e-23	6.59437e-16
7.83842	8.63266e-37	9.06168e-25	1.5247e-17	3.47479e-35	3.64748e-23	6.13718e-16
7.85084	7.41077e-37	8.1777e-25	1.41899e-17	2.98296e-35	3.29166e-23	5.71167e-16
7.86326	6.36182e-37	7.37994e-25	1.32061e-17	2.56074e-35	2.97055e-23	5.31566e-16
7.87568	5.46134e-37	6.66e-25	1.22904e-17	2.19828e-35	2.68076e-23	4.9471e-16
7.88811	4.68831e-37	6.01029e-25	1.14382e-17	1.88712e-35	2.41924e-23	4.60408e-16
7.90053	4.02469e-37	5.42394e-25	1.06451e-17	1.62e-35	2.18323e-23	4.28484e-16
7.91295	3.455e-37	4.8948e-25	9.907e-18	1.39069e-35	1.97024e-23	3.98773e-16
7.92537	2.96594e-37	4.41727e-25	9.22004e-18	1.19384e-35	1.77802e-23	3.71122e-16
7.9378	2.54611e-37	3.98632e-25	8.5807e-18	1.02485e-35	1.60456e-23	3.45387e-16
7.95022	2.1857e-37	3.59741e-25	7.98568e-18	8.79781e-36	1.44802e-23	3.21437e-16
7.96264	1.87631e-37	3.24643e-25	7.43191e-18	7.55244e-36	1.30674e-23	2.99147e-16
7.97506	1.6107e-37	2.9297e-25	6.91653e-18	6.48335e-36	1.17925e-23	2.78402e-16
7.98748	1.3827e-37	2.64386e-25	6.43688e-18	5.56559e-36	1.0642e-23	2.59095e-16
7.99991	1.18697e-37	2.38591e-25	5.99049e-18	4.77774e-36	9.60369e-24	2.41127e-16
8.01233	1.01894e-37	2.15313e-25	5.57505e-18	4.10141e-36	8.66669e-24	2.24405e-16
8.02475	8.747e-38	1.94305e-25	5.18841e-18	3.52081e-36	7.82109e-24	2.08842e-16
8.03717	7.50877e-38	1.75347e-25	4.82857e-18	3.0224e-36	7.05799e-24	1.94358e-16
8.0496	6.44581e-38	1.58238e-25	4.49369e-18	2.59454e-36	6.36934e-24	1.80878e-16
8.06202	5.53331e-38	1.42798e-25	4.18203e-18	2.22725e-36	5.74787e-24	1.68334e-16
8.07444	4.74999e-38	1.28865e-25	3.89197e-18	1.91195e-36	5.18703e-24	1.56658e-16
8.08686	4.07755e-38	1.16291e-25	3.62203e-18	1.64128e-36	4.68091e-24	1.45793e-16
8.09928	3.50031e-38	1.04944e-25	3.37081e-18	1.40893e-36	4.22417e-24	1.35681e-16
8.11171	3.00477e-38	9.47041e-26	3.13701e-18	1.20947e-36	3.812e-24	1.2627e-16
8.12413	2.57939e-38	8.54631e-26	2.91942e-18	1.03825e-36	3.44003e-24	1.17511e-16
8.13655	2.21423e-38	7.71237e-26	2.71692e-18	8.91262e-37	3.10436e-24	1.09361e-16
8.14897	1.90075e-38	6.95981e-26	2.52846e-18	7.65085e-37	2.80144e-24	1.01775e-16
8.1614	1.63166e-38	6.28067e-26	2.35307e-18	6.5677e-37	2.52807e-24	9.47151e-17
8.17382	1.40066e-38	5.66779e-26	2.18985e-18	5.63788e-37	2.28138e-24	8.81451e-17
8.18624	1.20236e-38	5.11471e-26	2.03794e-18	4.8397e-37	2.05876e-24	8.20306e-17
8.19866	1.03214e-38	4.6156e-26	1.89657e-18	4.15452e-37	1.85786e-24	7.63402e-17
8.21108	8.86009e-39	4.16519e-26	1.76501e-18	3.56633e-37	1.67656e-24	7.10445e-17
8.22351	7.6057e-39	3.75873e-26	1.64257e-18	3.06142e-37	1.51295e-24	6.6116e-17
8.23593	6.52889e-39	3.39193e-26	1.52862e-18	2.62799e-37	1.36531e-24	6.15294e-17
8.24835	5.60453e-39	3.06092e-26	1.42257e-18	2.25592e-37	1.23207e-24	5.72609e-17
8.26077	4.81103e-39	2.76221e-26	1.32388e-18	1.93652e-37	1.11183e-24	5.32884e-17
8.2732	4.12988e-39	2.49264e-26	1.23204e-18	1.66234e-37	1.00333e-24	4.95915e-17
8.28562	3.54516e-39	2.24939e-26	1.14656e-18	1.42698e-37	9.05415e-25	4.6151e-17
8.29804	3.04322e-39	2.02987e-26	1.06702e-18	1.22495e-37	8.17054e-25	4.29491e-17
8.31046	2.61235e-39	1.83177e-26	9.92987e-19	1.05151e-37	7.37316e-25	3.99694e-17
8.32288	2.24247e-39	1.653e-26	9.24093e-19	9.02633e-38	6.65359e-25	3.71963e-17
8.33531	1.92497e-39	1.49168e-26	8.59979e-19	7.74832e-38	6.00424e-25	3.46156e-17
8.34773	1.65242e-39	1.3461e-26	8.00312e-19	6.65125e-38	5.41826e-25	3.22139e-17
8.36015	1.41845e-39	1.21472e-26	7.44783e-19	5.70951e-38	4.88946e-25	2.99788e-17
8.37257	1.21761e-39	1.09617e-26	6.93107e-19	4.9011e-38	4.41226e-25	2.78987e-17
8.385	1.04521e-39	9.89185e-27	6.45016e-19	4.20715e-38	3.98163e-25	2.5963e-17
8.39742	8.97218e-40	8.92642e-27	6.0026e-19	3.61145e-38	3.59303e-25	2.41615e-17
8.40984	7.70179e-40	8.05521e-27	5.5861e-19	3.1001e-38	3.24236e-25	2.2485e-17
8.42226	6.61126e-40	7.26902e-27	5.19849e-19	2.66114e-38	2.9259e-25	2.09248e-17
8.43468	5.67515e-40	6.55955e-27	4.83777e-19	2.28434e-38	2.64033e-25	1.94728e-17
8.44711	4.87157e-40	5.91933e-27	4.50208e-19	1.96089e-38	2.38263e-25	1.81216e-17
8.45953	4.18178e-40	5.34159e-27	4.18967e-19	1.68323e-38	2.15008e-25	1.68641e-17
8.47195	3.58965e-40	4.82023e-27	3.89894e-19	1.44489e-38	1.94022e-25	1.56939e-17
8.48437	3.08136e-40	4.34975e-27	3.62838e-19	1.2403e-38	1.75085e-25	1.46048e-17
8.4968	2.64505e-40	3.92519e-27	3.3766e-19	1.06467e-38	1.57996e-25	1.35914e-17
8.50922	2.27051e-40	3.54207e-27	3.14228e-19	9.13917e-39	1.42574e-25	1.26482e-17
8.52164	1.949e-40	3.19634e-27	2.92422e-19	7.84506e-39	1.28658e-25	1.17705e-17
8.53406	1.67302e-40	2.88435e-27	2.72129e-19	6.73419e-39	1.161e-25	1.09536e-17
8.54648	1.43612e-40	2.60282e-27	2.53243e-19	5.78062e-39	1.04768e-25	1.01935e-17
8.55891	1.23276e-40	2.34876e-27	2.35669e-19	4.96206e-39	9.45413e-26	9.48606e-18
8.57133	1.0582e-40	2.11949e-27	2.19313e-19	4.25942e-39	8.53132e-26	8.82773e-18
8.58375	9.08351e-41	1.91261e-27	2.04093e-19	3.65626e-39	7.69857e-26	8.21508e-18
8.59617	7.79724e-41	1.72592e-27	1.89929e-19	3.13852e-39	6.9471e-26	7.64495e-18
8.6086	6.6931e-41	1.55745e-27	1.76747e-19	2.69408e-39	6.26898e-26	7.11437e-18
8.62102	5.74531e-41	1.40542e-27	1.64481e-19	2.31258e-39	5.65704e-26	6.62061e-18
8.63344	4.93173e-41	1.26823e-27	1.53065e-19	1.9851e-39	5.10484e-26	6.16112e-18
8.64586	4.23336e-41	1.14443e-27	1.42442e-19	1.704e-39	4.60653e-26	5.73351e-18
8.65828	3.63387e-41	1.03272e-27	1.32555e-19	1.46269e-39	4.15687e-26	5.33557e-18
8.67071	3.11928e-41	9.31909e-28	1.23355e-19	1.25556e-39	3.75109e-26	4.96525e-18
8.68313	2.67756e-41	8.4094e-28	1.14793e-19	1.07776e-39	3.38492e-26	4.62063e-18
8.69555	2.29839e-41	7.58849e-28	1.06826e-19	9.25138e-40	3.05449e-26	4.29992e-18
8.70797	1.97291e-41	6.84772e-28	9.94113e-20	7.94127e-40	2.75632e-26	4.00147e-18
8.7204	1.69352e-41	6.17926e-28	9.25112e-20	6.81669e-40	2.48725e-26	3.72373e-18
8.73282	1.45369e-41	5.57604e-28	8.609e-20	5.85135e-40	2.24445e-26	3.46526e-18
8.74524	1.24783e-41	5.03171e-28	8.01144e-20	5.02271e-40	2.02535e-26	3.22474e-18
8.75766	1.07112e-41	4.54051e-28	7.45535e-20	4.31142e-40	1.82763e-26	3.0009e-18
8.77008	9.1943e-42	4.09726e-28	6.93786e-20	3.70086e-40	1.64922e-26	2.7926e-18
8.78251	7.89223e-42	3.69728e-28	6.45628e-20	3.17676e-40	1.48822e-26	2.59876e-18
8.79493	6.77456e-42	3.33634e-28	6.00812e-20	2.72687e-40	1.34293e-26	2.41837e-18
8.80735	5.81516e-42	3.01064e-28	5.59107e-20	2.3407e-40	1.21183e-26	2.2505e-18
8.81977	4.99163e-42	2.71673e-28	5.20296e-20	2.00921e-40	1.09353e-26	2.09428e-18
8.8322	4.28472e-42	2.45151e-28	4.84179e-20	1.72467e-40	9.86772e-27	1.9489e-18
8.84462	3.67792e-42	2.21218e-28	4.50569e-20	1.48042e-40	8.90439e-27	1.81361e-18
8.85704	3.15705e-42	1.99621e-28	4.19291e-20	1.27076e-40	8.03509e-27	1.68772e-18
8.86946	2.70994e-42	1.80133e-28	3.90185e-20	1.0908e-40	7.25065e-27	1.57056e-18
8.88188	2.32616e-42	1.62547e-28	3.63099e-20	9.36316e-41	6.5428e-27	1.46153e-18
8.89431	1.99672e-42	1.46678e-28	3.37892e-20	8.03713e-41	5.90404e-27	1.36007e-18
8.90673	1.71394e-42	1.32358e-28	3.14436e-20	6.89889e-41	5.32764e-27	1.26566e-18
8.91915	1.4712e-42	1.19436e-28	2.92607e-20	5.92184e-41	4.80751e-27	1.17779e-18
8.93157	1.26285e-42	1.07776e-28	2.72294e-20	5.08317e-41	4.33816e-27	1.09603e-18
8.944	1.084e-42	9.72537e-29	2.53391e-20	4.36326e-41	3.91462e-27	1.01994e-18
8.95642	9.30474e-43	8.77588e-29	2.35799e-20	3.74531e-41	3.53244e-27	9.49132e-19
8.96884	7.98695e-43	7.91909e-29	2.19429e-20	3.21488e-41	3.18756e-27	8.8324e-19
8.98126	6.85578e-43	7.14594e-29	2.04196e-20	2.75957e-41	2.87636e-27	8.21921e-19
8.99368	5.88482e-43	6.44826e-29	1.90019e-20	2.36874e-41	2.59553e-27	7.64859e-19
9.00611	5.05136e-43	5.8187e-29	1.76827e-20	2.03326e-41	2.34212e-27	7.11758e-19
9.01853	4.33595e-43	5.25061e-29	1.64551e-20	1.74529e-41	2.11346e-27	6.62344e-19
9.03095	3.72185e-43	4.73797e-29	1.53126e-20	1.49811e-41	1.90711e-27	6.16359e-19
9.04337	3.19473e-43	4.27538e-29	1.42495e-20	1.28593e-41	1.72091e-27	5.73567e-19
9.0558	2.74226e-43	3.85796e-29	1.32602e-20	1.1038e-41	1.55289e-27	5.33745e-19
9.06822	2.35387e-43	3.48129e-29	1.23396e-20	9.47472e-42	1.40128e-27	4.96688e-19
9.08064	2.02049e-43	3.14139e-29	1.14828e-20	8.1328e-42	1.26446e-27	4.62203e-19
9.09306	1.73432e-43	2.83468e-29	1.06856e-20	6.98094e-42	1.141e-27	4.30112e-19
9.10548	1.48869e-43	2.55791e-29	9.94368e-21	5.99221e-42	1.0296e-27	4.0025e-19
9.11791	1.27784e-43	2.30816e-29	9.25328e-21	5.14352e-42	9.29074e-28	3.7246e-19
9.13033	1.09686e-43	2.0828e-29	8.61081e-21	4.41503e-42	8.38361e-28	3.46599e-19
9.14275	9.41504e-44	1.87944e-29	8.01294e-21	3.78971e-42	7.56505e-28	3.22534e-19
9.15517	8.08154e-44	1.69593e-29	7.45658e-21	3.25296e-42	6.82641e-28	3.0014e-19
9.1676	6.93692e-44	1.53034e-29	6.93884e-21	2.79222e-42	6.15989e-28	2.793e-19
9.18002	5.9544e-44	1.38092e-29	6.45705e-21	2.39675e-42	5.55844e-28	2.59907e-19
9.19244	5.11105e-44	1.24609e-29	6.00871e-21	2.05728e-42	5.01572e-28	2.41861e-19
9.20486	4.38714e-44	1.12442e-29	5.5915e-21	1.76589e-42	4.52598e-28	2.25067e-19
9.21728	3.76576e-44	1.01463e-29	5.20325e-21	1.51578e-42	4.08406e-28	2.09439e-19
9.22971	3.23238e-44	9.15562e-30	4.84195e-21	1.30109e-42	3.68529e-28	1.94897e-19
9.24213	2.77456e-44	8.26165e-30	4.50574e-21	1.1168e-42	3.32545e-28	1.81364e-19
9.25455	2.38157e-44	7.45497e-30	4.19288e-21	9.58622e-43	3.00075e-28	1.6877e-19
9.26697	2.04425e-44	6.72705e-30	3.90174e-21	8.22844e-43	2.70775e-28	1.57051e-19
9.2794	1.7547e-44	6.0702e-30	3.63081e-21	7.06297e-43	2.44336e-28	1.46146e-19
9.29182	1.50617e-44	5.47748e-30	3.37869e-21	6.06258e-43	2.20478e-28	1.35998e-19
9.30424	1.29283e-44	4.94264e-30	3.14407e-21	5.20387e-43	1.9895e-28	1.26554e-19
